# Supplementary material for: Gender gap in citations, h-index, and representation: Examining the highly cited authors across continents and disciplines in Google Scholar
Source: PLoS One. 2025 Nov 13;20(11):e0334690. doi: 10.1371/journal.pone.0334690 (PMC12614618; doi:10.1371/journal.pone.0334690)
Supplement: S1 File — Dataset with JCR categories, their corresponding Google Scholar search terms, adjustments made and exclusion criteria. (XLSX) [file pone.0334690.s001.xlsx]

## Sheet: Search terms
JCR Category	Google Scholar Search Term	Search Term Adjustment	Exclusion Criteria
ACOUSTICS	"ACOUSTICS"
AGRICULTURAL ECONOMICS & POLICY	"AGRICULTURAL ECONOMICS" OR "AGRICULTURAL POLICY"
AGRICULTURAL ENGINEERING	"AGRICULTURAL ENGINEERING"
AGRICULTURE, DAIRY & ANIMAL SCIENCE	"AGRICULTURE" OR "DAIRY" OR "ANIMAL SCIENCE"
AGRICULTURE, MULTIDISCIPLINARY	"AGRICULTURE"	"MULTIDISCIPLINARY" term removed	Overlapping with "AGRICULTURE" categories
AGRONOMY	"AGRONOMY"
ALLERGY	"ALLERGY"
ANATOMY & MORPHOLOGY	"ANATOMY" OR "MORPHOLOGY"
ANDROLOGY	"ANDROLOGY"		Not enough results
ANESTHESIOLOGY	"ANESTHESIOLOGY"
ANTHROPOLOGY	"ANTHROPOLOGY"
ARCHAEOLOGY	"ARCHAEOLOGY"
ARCHITECTURE	"ARCHITECTURE"
AREA STUDIES	"AREA STUDIES"		Not enough results
ART	"ART"
ASIAN STUDIES	"ASIAN STUDIES"
ASTRONOMY & ASTROPHYSICS	"ASTRONOMY" OR "ASTROPHYSICS"
AUDIOLOGY & SPEECH-LANGUAGE PATHOLOGY	"AUDIOLOGY" OR "SPEECH-LANGUAGE PATHOLOGY"
AUTOMATION & CONTROL SYSTEMS	"AUTOMATION" OR "CONTROL SYSTEMS"
BEHAVIORAL SCIENCES	"BEHAVIORAL SCIENCES"
BIOCHEMICAL RESEARCH METHODS	"BIOCHEMICAL RESEARCH METHODS"		Not enough results
BIOCHEMISTRY & MOLECULAR BIOLOGY	"BIOCHEMISTRY" OR "MOLECULAR BIOLOGY"
BIODIVERSITY CONSERVATION	"BIODIVERSITY CONSERVATION"		Not enough results
BIOLOGY	"BIOLOGY"		Overlapping with "BIOLOGY" categories
BIOPHYSICS	"BIOPHYSICS"
BIOTECHNOLOGY & APPLIED MICROBIOLOGY	"BIOTECHNOLOGY" OR "APPLIED MICROBIOLOGY"
BUSINESS	"BUSINESS"
BUSINESS, FINANCE	"FINANCE"
CARDIAC & CARDIOVASCULAR SYSTEMS	"CARDIAC SYSTEMS" OR "CARDIOVASCULAR SYSTEMS"		Not enough results
CELL & TISSUE ENGINEERING	"CELL ENGINEERING" OR "TISSUE ENGINEERING"
CELL BIOLOGY	"CELL BIOLOGY"
CHEMISTRY, ANALYTICAL	"ANALYTICAL CHEMISTRY"
CHEMISTRY, APPLIED	"APPLIED CHEMISTRY"
CHEMISTRY, INORGANIC & NUCLEAR	"INORGANIC CHEMISTRY" OR "NUCLEAR CHEMISTRY"
CHEMISTRY, MEDICINAL	"MEDICINAL CHEMISTRY"
CHEMISTRY, MULTIDISCIPLINARY	"CHEMISTRY"	"MULTIDISCIPLINARY" term removed	Overlapping with "CHEMISTRY" categories
CHEMISTRY, ORGANIC	"ORGANIC CHEMISTRY"
CHEMISTRY, PHYSICAL	"PHYSICAL CHEMISTRY"
CLASSICS	"CLASSICS"
CLINICAL NEUROLOGY	"CLINICAL NEUROLOGY"		Not enough results
COMMUNICATION	"COMMUNICATION"
COMPUTER SCIENCE, ARTIFICIAL INTELLIGENCE	"ARTIFICIAL INTELLIGENCE"
COMPUTER SCIENCE, CYBERNETICS	"CYBERNETICS"
COMPUTER SCIENCE, HARDWARE & ARCHITECTURE	"HARDWARE"	"ARCHITECTURE" term removed as it returned authors form unrelated categories
COMPUTER SCIENCE, INFORMATION SYSTEMS	"INFORMATION SYSTEMS"
COMPUTER SCIENCE, INTERDISCIPLINARY APPLICATIONS	"COMPUTER SCIENCE INTERDISCIPLINARY APPLICATIONS"		Not enough results
COMPUTER SCIENCE, SOFTWARE ENGINEERING	"SOFTWARE ENGINEERING"
COMPUTER SCIENCE, THEORY & METHODS	"COMPUTER SCIENCE THEORY" OR "COMPUTER SCIENCE METHODS"		Not enough results
CONSTRUCTION & BUILDING TECHNOLOGY	"CONSTRUCTION" OR "BUILDING TECHNOLOGY"
CRIMINOLOGY & PENOLOGY	"CRIMINOLOGY" OR "PENOLOGY"
CRITICAL CARE MEDICINE	"CRITICAL CARE MEDICINE"
CRYSTALLOGRAPHY	"CRYSTALLOGRAPHY"
CULTURAL STUDIES	"CULTURAL STUDIES"
DANCE	"DANCE"
DEMOGRAPHY	"DEMOGRAPHY"
DENTISTRY, ORAL SURGERY & MEDICINE	"DENTISTRY" OR "ORAL SURGERY" OR "ORAL MEDICINE"
DERMATOLOGY	"DERMATOLOGY"
DEVELOPMENT STUDIES	"DEVELOPMENT STUDIES"
DEVELOPMENTAL BIOLOGY	"DEVELOPMENTAL BIOLOGY"
ECOLOGY	"ECOLOGY"
ECONOMICS	"ECONOMICS"
EDUCATION & EDUCATIONAL RESEARCH	"EDUCATION" OR "EDUCATIONAL RESEARCH"
EDUCATION, SCIENTIFIC DISCIPLINES	"SCIENTIFIC DISCIPLINES EDUCATION"		Not enough results
EDUCATION, SPECIAL	"SPECIAL EDUCATION"
ELECTROCHEMISTRY	"ELECTROCHEMISTRY"
EMERGENCY MEDICINE	"EMERGENCY MEDICINE"
ENDOCRINOLOGY & METABOLISM	"ENDOCRINOLOGY" OR "METABOLISM"
ENERGY & FUELS	"ENERGY" OR "FUELS"
ENGINEERING, AEROSPACE	"AEROSPACE ENGINEERING"
ENGINEERING, BIOMEDICAL	"BIOMEDICAL ENGINEERING"
ENGINEERING, CHEMICAL	"CHEMICAL ENGINEERING"
ENGINEERING, CIVIL	"CIVIL ENGINEERING"
ENGINEERING, ELECTRICAL & ELECTRONIC	"ELECTRICAL ENGINEERING" OR "ELECTRONIC ENGINEERING"
ENGINEERING, ENVIRONMENTAL	"ENVIRONMENTAL ENGINEERING"
ENGINEERING, GEOLOGICAL	"GEOLOGICAL ENGINEERING"
ENGINEERING, INDUSTRIAL	"INDUSTRIAL ENGINEERING"
ENGINEERING, MANUFACTURING	"MANUFACTURING ENGINEERING"
ENGINEERING, MARINE	"MARINE ENGINEERING"
ENGINEERING, MECHANICAL	"MECHANICAL ENGINEERING"
ENGINEERING, MULTIDISCIPLINARY	"ENGINEERING"	"MULTIDISCIPLINARY" term removed	Overlapping with "ENGINEERING" categories
ENGINEERING, OCEAN	"OCEAN ENGINEERING"
ENGINEERING, PETROLEUM	"PETROLEUM ENGINEERING"
ENTOMOLOGY	"ENTOMOLOGY"
ENVIRONMENTAL SCIENCES	"ENVIRONMENTAL SCIENCES"
ENVIRONMENTAL STUDIES	"ENVIRONMENTAL STUDIES"
ERGONOMICS	"ERGONOMICS"
ETHICS	"ETHICS"
ETHNIC STUDIES	"ETHNIC STUDIES"		Not enough results
EVOLUTIONARY BIOLOGY	"EVOLUTIONARY BIOLOGY"
FAMILY STUDIES	"FAMILY STUDIES"
FILM, RADIO, TELEVISION	"FILM" OR "RADIO" OR "TELEVISION"
FISHERIES	"FISHERIES"
FOLKLORE	"FOLKLORE"
FOOD SCIENCE & TECHNOLOGY	"FOOD SCIENCE" OR "FOOD TECHNOLOGY"
FORESTRY	"FORESTRY"
GASTROENTEROLOGY & HEPATOLOGY	"GASTROENTEROLOGY" OR "HEPATOLOGY"
GENETICS & HEREDITY	"GENETICS" OR "HEREDITY"
GEOCHEMISTRY & GEOPHYSICS	"GEOCHEMISTRY" OR "GEOPHYSICS"
GEOGRAPHY	"GEOGRAPHY"
GEOGRAPHY, PHYSICAL	"PHYSICAL GEOGRAPHY"		Not enough results
GEOLOGY	"GEOLOGY"
GEOSCIENCES, MULTIDISCIPLINARY	"GEOSCIENCES"	"MULTIDISCIPLINARY" term removed
GERIATRICS & GERONTOLOGY	"GERIATRICS" OR "GERONTOLOGY"
GERONTOLOGY	"GERONTOLOGY"
GREEN & SUSTAINABLE SCIENCE & TECHNOLOGY	"GREEN SCIENCE" OR "SUSTAINABLE SCIENCE" OR "GREEN TECHNOLOGY" OR "SUSTAINABLE TECHNOLOGY"		Not enough results
HEALTH CARE SCIENCES & SERVICES	"HEALTH CARE SCIENCES" OR "HEALTH CARE SERVICES"		Not enough results
HEALTH POLICY & SERVICES	"HEALTH POLICY" OR "HEALTH SERVICES"
HEMATOLOGY	"HEMATOLOGY"
HISTORY	"HISTORY"
HISTORY & PHILOSOPHY OF SCIENCE	"HISTORY OF SCIENCE" OR "PHILOSOPHY OF SCIENCE"
HISTORY OF SOCIAL SCIENCES	"HISTORY OF SOCIAL SCIENCES"		Not enough results
HORTICULTURE	"HORTICULTURE"
HOSPITALITY, LEISURE, SPORT & TOURISM	"HOSPITALITY" OR "LEISURE" OR "SPORT" OR "TOURISM"
HUMANITIES, MULTIDISCIPLINARY	"HUMANITIES"	"MULTIDISCIPLINARY" term removed
IMAGING SCIENCE & PHOTOGRAPHIC TECHNOLOGY	"IMAGING SCIENCE" OR "PHOTOGRAPHIC TECHNOLOGY"		Not enough results
IMMUNOLOGY	"IMMUNOLOGY"
INDUSTRIAL RELATIONS & LABOR	"INDUSTRIAL RELATIONS" OR "INDUSTRIAL LABOR"		Not enough results
INFECTIOUS DISEASES	"INFECTIOUS DISEASES"
INFORMATION SCIENCE & LIBRARY SCIENCE	"INFORMATION SCIENCE" OR "LIBRARY SCIENCE"
INSTRUMENTS & INSTRUMENTATION	"INSTRUMENTS" OR "INSTRUMENTATION"
INTEGRATIVE & COMPLEMENTARY MEDICINE	"INTEGRATIVE MEDICINE" OR "COMPLEMENTARY MEDICINE"
INTERNATIONAL RELATIONS	"INTERNATIONAL RELATIONS"
LANGUAGE & LINGUISTICS	"LANGUAGE" OR "LINGUISTICS"
LAW	"LAW"
LIMNOLOGY	"LIMNOLOGY"
LINGUISTICS	"LINGUISTICS"
LITERARY REVIEWS	"LITERARY REVIEWS"		Not enough results
LITERARY THEORY & CRITICISM	"LITERARY THEORY" OR "LITERARY CRITICISM"		Not enough results
LITERATURE	"LITERATURE"
LITERATURE, AFRICAN, AUSTRALIAN, CANADIAN	"AFRICAN LITERATURE" OR "AUSTRALIAN LITERATURE" OR "CANADIAN LITERATURE"		Not enough results
LITERATURE, AMERICAN	"AMERICAN LITERATURE"		Not enough results
LITERATURE, BRITISH ISLES	"BRITISH ISLES LITERATURE"		Not enough results
LITERATURE, GERMAN, DUTCH, SCANDINAVIAN	"GERMAN LITERATURE" OR "DUTCH LITERATURE" OR "SCANDINAVIAN LITERATURE"		Not enough results
LITERATURE, ROMANCE	"ROMANCE LITERATURE"		Not enough results
LITERATURE, SLAVIC	"SLAVIC LITERATURE"		Not enough results
LOGIC	"LOGIC"
MANAGEMENT	"MANAGEMENT"
MARINE & FRESHWATER BIOLOGY	"MARINE BIOLOGY" OR "FRESHWATER BIOLOGY"
MATERIALS SCIENCE, BIOMATERIALS	"BIOMATERIALS"
MATERIALS SCIENCE, CERAMICS	"CERAMICS"		Not enough results
MATERIALS SCIENCE, CHARACTERIZATION & TESTING	"CHARACTERIZATION"	"TESTING" term removed as it returned authors from unrelated categories.	Not enough results
MATERIALS SCIENCE, COATINGS & FILMS	"COATINGS"	"FILMS" term removed as it returned authors form unrelated categories	Not enough results
MATERIALS SCIENCE, COMPOSITES	"COMPOSITES"		Not enough results
MATERIALS SCIENCE, MULTIDISCIPLINARY	"MATERIALS SCIENCE"	"MULTIDISCIPLINARY" term removed	Overlapping with "MATERIAL SCIENCE" categories
MATERIALS SCIENCE, PAPER & WOOD	"PAPER"		Not enough results
MATERIALS SCIENCE, TEXTILES	"TEXTILES"		Not enough results
MATHEMATICAL & COMPUTATIONAL BIOLOGY	"MATHEMATICAL BIOLOGY" OR "COMPUTATIONAL BIOLOGY"
MATHEMATICS	"MATHEMATICS"
MATHEMATICS, APPLIED	"APPLIED MATHEMATICS"
MATHEMATICS, INTERDISCIPLINARY APPLICATIONS	"MATHEMATICS INTERDISCIPLINARY APPLICATIONS"		Not enough results
MECHANICS	"MECHANICS"
MEDICAL ETHICS	"MEDICAL ETHICS"		Not enough results
MEDICAL INFORMATICS	"MEDICAL INFORMATICS"
MEDICAL LABORATORY TECHNOLOGY	"MEDICAL LABORATORY TECHNOLOGY"		Not enough results
MEDICINE, GENERAL & INTERNAL	"GENERAL MEDICINE" OR "INTERNAL MEDICINE"
MEDICINE, LEGAL	"LEGAL MEDICINE"		Not enough results
MEDICINE, RESEARCH & EXPERIMENTAL	"RESEARCH MEDICINE" OR "EXPERIMENTAL MEDICINE"
MEDIEVAL & RENAISSANCE STUDIES	"MEDIEVAL STUDIES" OR "RENAISSANCE STUDIES"		Not enough results
METALLURGY & METALLURGICAL ENGINEERING	"METALLURGY" OR "METALLURGICAL ENGINEERING"
METEOROLOGY & ATMOSPHERIC SCIENCES	"METEOROLOGY" OR "ATMOSPHERIC SCIENCES"
MICROBIOLOGY	"MICROBIOLOGY"
MICROSCOPY	"MICROSCOPY"
MINERALOGY	"MINERALOGY"
MINING & MINERAL PROCESSING	"MINING" OR "MINERAL PROCESSING"
MULTIDISCIPLINARY SCIENCES	"MULTIDISCIPLINARY SCIENCES"		Not enough results
MUSIC	"MUSIC"
MYCOLOGY	"MYCOLOGY"
NANOSCIENCE & NANOTECHNOLOGY	"NANOSCIENCE" OR "NANOTECHNOLOGY"
NEUROIMAGING	"NEUROIMAGING"
NEUROSCIENCES	"NEUROSCIENCES"
NUCLEAR SCIENCE & TECHNOLOGY	"NUCLEAR SCIENCE" OR "NUCLEAR TECHNOLOGY"
NURSING	"NURSING"
NUTRITION & DIETETICS	"NUTRITION" OR "DIETETICS"
OBSTETRICS & GYNECOLOGY	"OBSTETRICS" OR "GYNECOLOGY"
OCEANOGRAPHY	"OCEANOGRAPHY"
ONCOLOGY	"ONCOLOGY"
OPERATIONS RESEARCH & MANAGEMENT SCIENCE	"OPERATIONS RESEARCH" OR "MANAGEMENT SCIENCE"
OPHTHALMOLOGY	"OPHTHALMOLOGY"
OPTICS	"OPTICS"
ORNITHOLOGY	"ORNITHOLOGY"
ORTHOPEDICS	"ORTHOPEDICS"
OTORHINOLARYNGOLOGY	"OTORHINOLARYNGOLOGY"
PALEONTOLOGY	"PALEONTOLOGY"
PARASITOLOGY	"PARASITOLOGY"
PATHOLOGY	"PATHOLOGY"
PEDIATRICS	"PEDIATRICS"
PERIPHERAL VASCULAR DISEASE	"PERIPHERAL VASCULAR DISEASE"		Not enough results
PHARMACOLOGY & PHARMACY	"PHARMACOLOGY" OR "PHARMACY"
PHILOSOPHY	"PHILOSOPHY"
PHYSICS, APPLIED	"APPLIED PHYSICS"
PHYSICS, ATOMIC, MOLECULAR & CHEMICAL	"ATOMIC PHYSICS" OR "MOLECULAR PHYSICS" OR "CHEMICAL PHYSICS"
PHYSICS, CONDENSED MATTER	"CONDENSED MATTER"
PHYSICS, FLUIDS & PLASMAS	"FLUIDS" OR "PLASMAS"
PHYSICS, MATHEMATICAL	"MATHEMATICAL PHYSICS"
PHYSICS, MULTIDISCIPLINARY	"PHYSICS"	"MULTIDISCIPLINARY" term removed	Overlapping with "PHYSICS" categories
PHYSICS, NUCLEAR	"NUCLEAR PHYSICS"
PHYSICS, PARTICLES & FIELDS	"PARTICLES PHYSICS" OR "FIELDS PHYSICS"		Not enough results
PHYSIOLOGY	"PHYSIOLOGY"
PLANT SCIENCES	"PLANT SCIENCES"
POETRY	"POETRY"		Not enough results
POLITICAL SCIENCE	"POLITICAL SCIENCE"
POLYMER SCIENCE	"POLYMER SCIENCE"
PRIMARY HEALTH CARE	"PRIMARY HEALTH CARE"		Not enough results
PSYCHIATRY	"PSYCHIATRY"
PSYCHOLOGY	"PSYCHOLOGY"		Overlapping with "PSYCHOLOGY" categories
PSYCHOLOGY, APPLIED	"APPLIED PSYCHOLOGY"
PSYCHOLOGY, BIOLOGICAL	"BIOLOGICAL PSYCHOLOGY"		Not enough results
PSYCHOLOGY, CLINICAL	"CLINICAL PSYCHOLOGY"
PSYCHOLOGY, DEVELOPMENTAL	"DEVELOPMENTAL PSYCHOLOGY"
PSYCHOLOGY, EDUCATIONAL	"EDUCATIONAL PSYCHOLOGY"
PSYCHOLOGY, EXPERIMENTAL	"EXPERIMENTAL PSYCHOLOGY"
PSYCHOLOGY, MATHEMATICAL	"MATHEMATICAL PSYCHOLOGY"		Not enough results
PSYCHOLOGY, MULTIDISCIPLINARY	"PSYCHOLOGY"	"MULTIDISCIPLINARY" term removed	Overlapping with "PSYCHOLOGY" categories
PSYCHOLOGY, PSYCHOANALYSIS	"PSYCHOANALYSIS"		Not enough results
PSYCHOLOGY, SOCIAL	"SOCIAL PSYCHOLOGY"
PUBLIC ADMINISTRATION	"PUBLIC ADMINISTRATION"
PUBLIC, ENVIRONMENTAL & OCCUPATIONAL HEALTH	"PUBLIC HEALTH" OR "ENVIRONMENTAL HEALTH" OR "OCCUPATIONAL HEALTH"
QUANTUM SCIENCE & TECHNOLOGY	"QUANTUM SCIENCE" OR "QUANTUM TECHNOLOGY"
RADIOLOGY, NUCLEAR MEDICINE & MEDICAL IMAGING	"RADIOLOGY" OR "NUCLEAR MEDICINE" OR "MEDICAL IMAGING"
REGIONAL & URBAN PLANNING	"REGIONAL PLANNING" OR "URBAN PLANNING"
REHABILITATION	"REHABILITATION"
RELIGION	"RELIGION"
REMOTE SENSING	"REMOTE SENSING"
REPRODUCTIVE BIOLOGY	"REPRODUCTIVE BIOLOGY"		Not enough results
RESPIRATORY SYSTEM	"RESPIRATORY SYSTEM"		Not enough results
RHEUMATOLOGY	"RHEUMATOLOGY"
ROBOTICS	"ROBOTICS"
SOCIAL ISSUES	"SOCIAL ISSUES"		Not enough results
SOCIAL SCIENCES, BIOMEDICAL	"BIOMEDICAL SOCIAL SCIENCES"		Not enough results
SOCIAL SCIENCES, INTERDISCIPLINARY	"SOCIAL SCIENCES"	"INTERDISCIPLINARY" term removed
SOCIAL SCIENCES, MATHEMATICAL METHODS	"SOCIAL SCIENCES MATEMATICAL METHODS"		Not enough results
SOCIAL WORK	"SOCIAL WORK"
SOCIOLOGY	"SOCIOLOGY"
SOIL SCIENCE	"SOIL SCIENCE"
SPECTROSCOPY	"SPECTROSCOPY"
SPORT SCIENCES	"SPORT SCIENCES"
STATISTICS & PROBABILITY	"STATISTICS" OR "PROBABILITY"
SUBSTANCE ABUSE	"SUBSTANCE ABUSE"		Not enough results
SURGERY	"SURGERY"
TELECOMMUNICATIONS	"TELECOMMUNICATIONS"
THEATER	"THEATER"		Not enough results
THERMODYNAMICS	"THERMODYNAMICS"
TOXICOLOGY	"TOXICOLOGY"
TRANSPLANTATION	"TRANSPLANTATION"
TRANSPORTATION	"TRANSPORTATION"
TRANSPORTATION SCIENCE & TECHNOLOGY	"TRANSPORTATION SCIENCE" OR "TRANSPORTATION TECHNOLOGY"		Not enough results
TROPICAL MEDICINE	"TROPICAL MEDICINE"
URBAN STUDIES	"URBAN STUDIES"
UROLOGY & NEPHROLOGY	"UROLOGY" OR "NEPHROLOGY"
VETERINARY SCIENCES	"VETERINARY SCIENCES"
VIROLOGY	"VIROLOGY"
WATER RESOURCES	"WATER RESOURCES"
WOMENS STUDIES	"WOMENS STUDIES"		Not enough results
ZOOLOGY	"ZOOLOGY"

## Sheet: Included categories
Included categories
ACOUSTICS
AEROSPACE ENGINEERING
AGRICULTURAL ECONOMICS, AGRICULTURAL POLICY
AGRICULTURAL ENGINEERING
AGRICULTURE, DAIRY, ANIMAL SCIENCE
AGRONOMY
ALLERGY
ANALYTICAL CHEMISTRY
ANATOMY,MORPHOLOGY
ANESTHESIOLOGY
ANTHROPOLOGY
APPLIED CHEMISTRY
APPLIED MATHEMATICS
APPLIED PHYSICS
APPLIED PSYCHOLOGY
ARCHAEOLOGY
ARCHITECTURE
ART
ARTIFICIAL INTELLIGENCE
ASIAN STUDIES
ASTRONOMY, ASTROPHYSICS
ATOMIC PHYSICS, MOLECULAR PHYSICS, CHEMICAL PHYSICS
AUDIOLOGY, SPEECH-LANGUAGE PATHOLOGY
AUTOMATION, CONTROL SYSTEMS
BEHAVIORAL SCIENCES
BIOCHEMISTRY, MOLECULAR BIOLOGY
BIOMATERIALS
BIOMEDICAL ENGINEERING
BIOPHYSICS
BIOTECHNOLOGY, APPLIED MICROBIOLOGY
BUSINESS
CELL BIOLOGY
CELL ENGINEERING, TISSUE ENGINEERING
CHEMICAL ENGINEERING
CIVIL ENGINEERING
CLASSICS
CLINICAL PSYCHOLOGY
COMMUNICATION
CONDENSED MATTER
CONSTRUCTION, BUILDING TECHNOLOGY
CRIMINOLOGY, PENOLOGY
CRITICAL CARE MEDICINE
CRYSTALLOGRAPHY
CULTURAL STUDIES
CYBERNETICS
DANCE
DEMOGRAPHY
DENTISTRY, ORAL SURGERY, ORAL MEDICINE
DERMATOLOGY
DEVELOPMENT STUDIES
DEVELOPMENTAL BIOLOGY
DEVELOPMENTAL PSYCHOLOGY
ECOLOGY
ECONOMICS
EDUCATION, EDUCATIONAL RESEARCH
EDUCATIONAL PSYCHOLOGY
ELECTRICAL ENGINEERING, ELECTRONIC ENGINEERING
ELECTROCHEMISTRY
EMERGENCY MEDICINE
ENDOCRINOLOGY, METABOLISM
ENERGY, FUELS
ENTOMOLOGY
ENVIRONMENTAL ENGINEERING
ENVIRONMENTAL SCIENCES
ENVIRONMENTAL STUDIES
ERGONOMICS
ETHICS
EVOLUTIONARY BIOLOGY
EXPERIMENTAL PSYCHOLOGY
FAMILY STUDIES
FILM, RADIO, TELEVISION
FINANCE
FISHERIES
FLUIDS, PLASMAS
FOLKLORE
FOOD SCIENCE, FOOD TECHNOLOGY
FORESTRY
GASTROENTEROLOGY, HEPATOLOGY
GENERAL MEDICINE, INTERNAL MEDICINE
GENETICS, HEREDITY
GEOCHEMISTRY, GEOPHYSICS
GEOGRAPHY
GEOLOGICAL ENGINEERING
GEOLOGY
GEOSCIENCES
GERIATRICS, GERONTOLOGY
GERONTOLOGY
HARDWARE
HEALTH POLICY, HEALTH SERVICES
HEMATOLOGY
HISTORY
HISTORY OF SCIENCE, PHILOSOPHY OF SCIENCE
HORTICULTURE
HOSPITALITY, LEISURE, SPORT, TOURISM
HUMANITIES
IMMUNOLOGY
INDUSTRIAL ENGINEERING
INFECTIOUS DISEASES
INFORMATION SCIENCE, LIBRARY SCIENCE
INFORMATION SYSTEMS
INORGANIC CHEMISTRY, NUCLEAR CHEMISTRY
INSTRUMENTS, INSTRUMENTATION
INTEGRATIVE MEDICINE, COMPLEMENTARY MEDICINE
INTERNATIONAL RELATIONS
LANGUAGE, LINGUISTICS
LAW
LIMNOLOGY
LINGUISTICS
LITERATURE
LOGIC
MANAGEMENT
MANUFACTURING ENGINEERING
MARINE BIOLOGY, FRESHWATER BIOLOGY
MARINE ENGINEERING
MATHEMATICAL BIOLOGY, COMPUTATIONAL BIOLOGY
MATHEMATICAL PHYSICS
MATHEMATICS
MECHANICAL ENGINEERING
MECHANICS
MEDICAL INFORMATICS
MEDICINAL CHEMISTRY
METALLURGY, METALLURGICAL ENGINEERING
METEOROLOGY, ATMOSPHERIC SCIENCES
MICROBIOLOGY
MICROSCOPY
MINERALOGY
MINING, MINERAL PROCESSING
MUSIC
MYCOLOGY
NANOSCIENCE, NANOTECHNOLOGY
NEUROIMAGING
NEUROSCIENCES
NUCLEAR PHYSICS
NUCLEAR SCIENCE, NUCLEAR TECHNOLOGY
NURSING
NUTRITION, DIETETICS
OBSTETRICS, GYNECOLOGY
OCEAN ENGINEERING
OCEANOGRAPHY
ONCOLOGY
OPERATIONS RESEARCH, MANAGEMENT SCIENCE
OPHTHALMOLOGY
OPTICS
ORGANIC CHEMISTRY
ORNITHOLOGY
ORTHOPEDICS
OTORHINOLARYNGOLOGY
PALEONTOLOGY
PARASITOLOGY
PATHOLOGY
PEDIATRICS
PETROLEUM ENGINEERING
PHARMACOLOGY, PHARMACY
PHILOSOPHY
PHYSICAL CHEMISTRY
PHYSIOLOGY
PLANT SCIENCES
POLITICAL SCIENCE
POLYMER SCIENCE
PSYCHIATRY
PUBLIC ADMINISTRATION
PUBLIC HEALTH, ENVIRONMENTAL HEALTH, OCCUPATIONAL HEALTH
QUANTUM SCIENCE, QUANTUM TECHNOLOGY
RADIOLOGY, NUCLEAR MEDICINE, MEDICAL IMAGING
REGIONAL PLANNING, URBAN PLANNING
REHABILITATION
RELIGION
REMOTE SENSING
RESEARCH MEDICINE, EXPERIMENTAL MEDICINE
RHEUMATOLOGY
ROBOTICS
SOCIAL PSYCHOLOGY
SOCIAL SCIENCES
SOCIAL WORK
SOCIOLOGY
SOFTWARE ENGINEERING
SOIL SCIENCE
SPECIAL EDUCATION
SPECTROSCOPY
SPORT SCIENCES
STATISTICS, PROBABILITY
SURGERY
TELECOMMUNICATIONS
THERMODYNAMICS
TOXICOLOGY
TRANSPLANTATION
TRANSPORTATION
TROPICAL MEDICINE
URBAN STUDIES
UROLOGY, NEPHROLOGY
VETERINARY SCIENCES
VIROLOGY
WATER RESOURCES
ZOOLOGY
