# Supplementary material for: Gender gap in citations, h-index, and representation: Examining the highly cited authors across continents and disciplines in Google Scholar
Source: PLoS One. 2025 Nov 13;20(11):e0334690. doi: 10.1371/journal.pone.0334690 (PMC12614618; doi:10.1371/journal.pone.0334690)
Supplement: S2 File — Dataset used in this study from data extracted from Google Scholar public profiles. (XLSX) [file pone.0334690.s002.xlsx]

## Sheet: Sheet1
country-code	publications	publications_5years	citations	citations_5years	h-index	h-index_5years	i10-index	i10-index_5years	first_citation_year	last_citation_year	labels	field	ga_gender
BR	969	190	18168	9152	65	47	273	172	2001	2023	artificial intelligence, machine learning, data science	ARTIFICIAL INTELLIGENCE	male
	111	25	854	517	16	13	25	16	2002	2023	on-farm irrigation engineering	AGRICULTURAL ENGINEERING	male
BR	182	152	907	904	17	17	28	28	2018	2023	agrometeorology, irrigation, agricultural systems modeling, dry forests	AGRICULTURAL ENGINEERING	male
MY	219	19	2891	1783	26	22	63	47	2009	2023	intelligent transport system, sustainable urban transport, engineering education	TRANSPORTATION, TRANSPORTATION SCIENCE, TRANSPORTATION TECHNOLOGY	male
BR	614	56	1575	827	19	16	32	25	2006	2023	adolescence, youth, social development	DEVELOPMENTAL PSYCHOLOGY	female
BR	492	57	3632	1537	35	22	86	60	2000	2023	oxidative stress, natural products	PARASITOLOGY	female
US	53	19	2374	2334	13	13	14	14	2016	2023	aging lung	CRITICAL CARE MEDICINE	female
GR	79	34	984	524	16	13	21	15	2002	2023	audiology neurootology	OTORHINOLARYNGOLOGY	female
CA	42	5	854	80	17	5	23	1	1985	2023	genomics, bioinformatics, bayesian learning, personalized medicine	MATHEMATICAL PHYSICS	male
PE	89	0	696	276	13	10	17	10	1992	2023	religión	RELIGION	male
IR	11	2	1842	1615	10	10	10	10	2014	2023	conductive polymers, colloids, graphene	POLYMER SCIENCE	male
MY	202	72	2072	1555	24	20	63	46	2011	2023	manufacturing, optimisation and search	MANUFACTURING ENGINEERING	male
EG	41	8	218	145	7	6	7	5	1992	2023	marine structural analysis	MARINE ENGINEERING	male
OM	81	37	2647	2463	25	24	40	40	2015	2023	subarachnoid hemorrhgae, traumatic brain injury	CRITICAL CARE MEDICINE	male
	298	77	4314	2041	34	22	121	66	1993	2023	rheology, polymer processing, plastics, non-newtonian fluid mechanics, viscoelasticity	FLUIDS, PLASMAS	male
CA	119	30	2182	1073	23	19	42	30	2004	2023		CRITICAL CARE MEDICINE	male
IT	303	29	3094	1960	29	26	49	38	2004	2023	thermal comfort, indoor air quality, clothing, indoor environmental quality, occupational health	THERMODYNAMICS	female
ID	33	8	115	81	7	6	5	2	2006	2023	ergonomics and manufacture	ERGONOMICS	male
BW	18	4	61	33	6	4	0	0	2009	2023	songs, proverbs, folktales, gender, performance and cultural studies	FOLKLORE	male
IR	285	93	5494	3738	36	30	93	79	2009	2023	agronomy, crop physiology, environmental stresses, seed technology	AGRONOMY	male
LK	96	33	685	349	11	10	14	10	2002	2023	water resource management, hydrology, aquatic ecology	LIMNOLOGY	male
RU	177	52	832	322	15	7	23	6	2004	2023	self-assembly, self-organization, microfluidics, colloidal plasma, photonics	CRYSTALLOGRAPHY	male
ES	89	36	1652	1084	23	19	36	32	2009	2023	psychology, neuropsychology, neuroeducation, neurodevelopmental	DEVELOPMENTAL PSYCHOLOGY	male
AU	1023	226	26186	14813	84	62	409	325	2003	2023	geotechnical engineering	CIVIL ENGINEERING	male
MY	198	81	11064	8687	63	56	133	129	2011	2023	materials &structures, concrete technology, utilization of wastes in concrete, lightweight concrete	CIVIL ENGINEERING	male
US	86	6	12906	5227	43	30	66	56	2000	2023	social work, foster care, child welfare, mental health, psychiatric services	SOCIAL WORK	male
BR	64	0	3700	818	24	14	32	15	1987	2023	public policy, foreign policy and public opinion, international politics	INTERNATIONAL RELATIONS	female
MX	404	81	6717	3309	34	24	148	105	1993	2023	biogeochemistry, marine science, limnology	LIMNOLOGY	male
	289	30	8676	2807	46	22	113	59	1995	2023	food science and quality	FOOD SCIENCE, FOOD TECHNOLOGY	male
RU	251	9	2111	509	22	12	47	13	1988	2023	chemistry materials science solid state ionics	CRYSTALLOGRAPHY	male
ES	772	36	3097	1050	26	15	81	32	1986	2023	pet	INSTRUMENTS, INSTRUMENTATION	male
BE	35	18	607	493	11	11	11	11	2013	2023	2d material, semiconductor devices, condensed matter physics, molecular doping	LOGIC	male
BR	76	11	472	160	8	5	8	3	1990	2023	geomathematics, stratigraphy, seismostratigraphy...	PALEONTOLOGY	male
US	190	46	1070	602	17	14	35	21	1996	2023	orthopedics, knee surgery	ORTHOPEDICS	male
ES	335	45	7907	1946	48	19	209	60	1989	2023	liquid chromatography, optimisation in chromatography, fundamental studies in chromatography, secondary equilibria in liquid chr	ANALYTICAL CHEMISTRY	female
BR	612	87	10489	4784	56	38	217	145	2003	2023	dental materials	DENTISTRY, ORAL SURGERY, ORAL MEDICINE	male
SA	239	188	2175	2082	27	27	76	71	2013	2023	learning disabilities	SPECIAL EDUCATION	male
RO	16	3	14	12	3	2	0	0	2011	2022	ethnology, folklore studies	FOLKLORE	female
IR	118	74	5971	4647	38	36	62	61	2010	2023	chemical engineering (polymer)	PETROLEUM ENGINEERING	male
GB	373	52	9840	4129	42	28	130	77	1997	2023	inverse problems	APPLIED MATHEMATICS	male
IR	213	162	5362	4596	41	38	125	123	2014	2023	interfacial phenomena, eor, asphaltene, machine learning, nano	PETROLEUM ENGINEERING	male
CO	244	135	125933	114641	67	66	110	104	2015	2023	epidemiology, health economics, modelling, data analysis, knowledge management	PUBLIC HEALTH, ENVIRONMENTAL HEALTH, OCCUPATIONAL HEALTH	male
BR	150	60	2477	1462	27	21	58	51	2006	2023	ophthalmology, ocular inflammation and immunology, uveitis, ophthalmic pathology	OTORHINOLARYNGOLOGY	male
CA	325	100	6858	3049	47	28	144	86	1998	2023	benthic ecology, population genetics, dui	FISHERIES	female
ES	148	73	3211	2372	34	30	67	65	2009	2023	nanoencapsulation, bioactive compounds, food packaging, food quality and safety	AGRICULTURAL ENGINEERING	male
US	54	18	1323	616	16	15	18	17	2005	2023	seismology, geophysics	QUANTUM SCIENCE, QUANTUM TECHNOLOGY	female
ES	42	14	917	257	17	11	22	13	2007	2023	thermodynamics, polymers, biomaterials, biophysics	THERMODYNAMICS	male
BR	124	26	825	442	14	11	18	12	2007	2023	data mining, machine learning, kdd, knowledge discovery in databases, intelligent systems	AGRICULTURAL ENGINEERING	male
RS	231	156	34492	33544	42	40	72	65	2017	2023	analysis, planning & evaluation: human resources for health, burden of disease, health care quality, health policy & management	MANAGEMENT	female
US	96	22	8994	4461	32	25	57	47	2006	2023	novice drivers, driver distraction, driver drowsiness, crash risk	TRANSPORTATION, TRANSPORTATION SCIENCE, TRANSPORTATION TECHNOLOGY	female
IN	11	7	45	43	4	3	1	1	2016	2023	structural biology	CRYSTALLOGRAPHY	male
MY	65	32	335	314	10	10	12	11	2012	2023	urban studies, sustainable urban form, urban neighbourhood	URBAN STUDIES	male
IR	273	31	5095	3351	41	31	109	91	2006	2023	plant nutrition	SOIL SCIENCE	male
DE	332	103	3520	1774	28	21	51	33	2009	2023	design science research, ergonomics, user centered design, open innovation	ERGONOMICS	female
IR	21	21	828	827	12	12	13	13	2018	2023	tissue engineering and regenerative medicine, medical nanotechnology	CELL ENGINEERING, TISSUE ENGINEERING	female
GB	144	40	5900	3083	34	31	58	52	2005	2023		CLINICAL PSYCHOLOGY	female
NO	128	22	13113	4992	46	33	77	69	2002	2023	archaeology, middle stone age, early sapiens behaviour	ARCHAEOLOGY	male
ES	122	56	618	514	12	12	14	14	2012	2023		MINERALOGY	female
ES	225	42	5392	1574	41	21	141	45	1992	2023	analytical chemistry	ANALYTICAL CHEMISTRY	male
PT	288	125	5917	4555	39	34	97	83	2009	2023	sustainability, sustainable industrial engineering and management, sustainable energy	INDUSTRIAL ENGINEERING	male
ES	315	71	7492	1840	41	22	121	60	1998	2023	artificial intelligence, computer science	ARTIFICIAL INTELLIGENCE	male
SE	563	160	20084	10113	72	46	239	190	2001	2023	rehabilitation, stroke, cardiac arrest, polio, disability	REHABILITATION	female
	524	106	28053	4514	88	34	276	88	1984	2023	high energy physics, scientific computing, astrophysics, cosmology, neuroimaging	ENERGY & FUELS	male
IT	235	41	1187	1013	17	15	24	23	2004	2023	anthropology, anthropometry, ergonomics, human factors, wellness	ERGONOMICS	female
DE	24	11	252	196	7	5	6	4	2011	2023	affective computing, virtual humans, virtual reality, digital health, behavioral sciences	EXPERIMENTAL PSYCHOLOGY	female
DE	312	90	20935	11318	62	45	178	150	2004	2023	density functional theory, materials science, machine learning	MECHANICAL ENGINEERING	male
ES	194	42	8421	3167	51	31	128	75	1997	2023	food safety, contaminants, chromatography, electrophoresis	ANALYTICAL CHEMISTRY	male
ES	287	70	9370	3917	49	33	148	95	1998	2023	clay materials, functionalized clays, pillared clays, heterogeneous catalysis, adsorption	INORGANIC CHEMISTRY, NUCLEAR CHEMISTRY	male
IR	72	25	768	413	12	10	16	11	2007	2023	herbal antimicrobials, alzheimer disease, traditional medicine, medical history, nutrition	INTEGRATIVE MEDICINE, COMPLEMENTARY MEDICINE	male
BR	184	14	4205	1284	17	10	24	11	1999	2023	english and comparative literature	LITERATURE	female
IR	56	22	289	164	9	7	7	3	2003	2023	physics plasmas. instability	FLUIDS, PLASMAS	male
AU	489	367	92170	89789	75	72	258	250	2016	2023	mhealth, global public health, medical informatics, non communicable diseases, digital health	NUTRITION, DIETETICS	male
IN	159	25	2755	1555	27	22	70	43	2010	2023	marine plant biology and biotechnology - coastal plants - mangroves - biodiversity, conservation, ethnopharmacology	MARINE BIOLOGY, FRESHWATER BIOLOGY	male
IT	236	35	10518	3563	49	31	125	63	1987	2023	density functional theory, active matter, nanofluidics, granular materials, statistical physics	CONDENSED MATTER	male
RU	1052	27	51450	18960	66	39	245	119	1999	2023	стилистика, преподавание русского языка иностранцам, stylistics, teaching russian to foreigners	LANGUAGE, LINGUISTICS	male
US	57	29	1144	842	12	12	13	13	2008	2023		CRITICAL CARE MEDICINE	male
IE	18	8	404	382	6	6	6	6	2014	2023	psychology for health care, communication, motivational interviewing, primary care	APPLIED PSYCHOLOGY	female
	25	16	794	719	9	7	9	7	2014	2023	cold atoms and lasers, optical clocks, antihydrogen, antimatter, quantum computer industry	HARDWARE & ARCHITECTURE	male
DE	13	8	63	51	3	3	2	2	2016	2023		ERGONOMICS	male
BR	403	62	6418	3987	41	33	117	88	2003	2023	remote sensing, geology	REMOTE SENSING	male
US	269	29	977	412	14	8	22	7	2006	2023	small animal surgery, orthopedic	ORTHOPEDICS	male
BR	170	16	1652	813	24	18	38	27	1998	2023	rheology, non-newtonian fluids, waxy crude oils, drilling fluid flows, flow start-up	FLUIDS, PLASMAS	male
ES	310	45	13115	6154	63	48	120	100	2002	2023	food technology, postharvest, fruit ripening, food packaging, active packaging	FOOD SCIENCE, FOOD TECHNOLOGY	male
BG	83	11	1061	421	20	11	32	12	1995	2023	ion conductivity, mixed conductivity, solid state chemistry, materials for energy storage	ELECTROCHEMISTRY	female
	713	101	16119	8877	60	41	242	163	1997	2023		GENERAL MEDICINE, INTERNAL MEDICINE	female
GH	118	34	1639	981	22	17	40	29	2003	2023	soil and water conservtion, education, irrigation, biodiversity	AGRICULTURAL ENGINEERING	female
	26	8	262	199	10	7	10	7	2013	2023	bioelectronics, embedded systems, nirs, data acquisition systems, satcom	HARDWARE & ARCHITECTURE	male
CA	625	141	43748	20563	80	49	370	241	2002	2023	hiv, tuberculosis, hbv, hcv, covid19	INFECTIOUS DISEASES	male
MX	279	104	11421	7358	49	39	126	102	2004	2023	epidemiology of aging	GERIATRICS, GERONTOLOGY	male
AT	64	23	1576	744	13	9	16	9	2005	2023		DEMOGRAPHY	female
	6	0	855	356	6	5	6	5	1998	2023	computadoras, base de datos, sistemas operativos libres y comercial	HARDWARE & ARCHITECTURE	female
US	7	3	31	29	2	2	1	1	2017	2023	dance studies, performance studies, decoloniality	DANCE	female
ES	198	44	6996	2541	48	28	128	76	1992	2023		ANALYTICAL CHEMISTRY	female
ES	65	60	670	667	13	13	16	16	2018	2023	physical activity, epidemiology, public health	SPORT SCIENCES	male
IR	119	26	1134	602	20	12	34	23	2008	2023	rhinology and skull base endoscopic surgery	OTORHINOLARYNGOLOGY	male
PK	117	81	3342	2943	29	28	58	56	2011	2023	plant sciences, molecular plant pathology	PLANT SCIENCES	male
AR	19	14	170	165	8	7	6	5	2017	2023	nanotechnology, nanocomposites, xray characterization techniques	CRYSTALLOGRAPHY	female
TZ	129	30	3763	2142	37	29	74	58	2003	2023	soil fertility, waste management, vermicomposting, agronomy, climate smart agriculture	SOIL SCIENCE	male
US	101	16	7567	4248	42	33	60	51	2006	2023	acute respiratory failure, shock, hemodynamics, ultrasound, mechanical ventilation	CRITICAL CARE MEDICINE	male
EG	33	17	1263	1161	14	14	16	15	2015	2023	agricultural engineering(bio- environmental engineering and energy engineering)	AGRICULTURAL ENGINEERING	male
MX	44	18	2688	1847	21	17	29	22	2004	2023	reef ecology, pelagic sargassum impacts and management	LIMNOLOGY	female
MY	6	6	3	3	1	1	0	0	2022	2023	x-ray crystallography	CRYSTALLOGRAPHY	male
UA	1534	606	2904	2448	18	17	81	55	2014	2023	державне управління, місцеве самоврядування, публічна служба	PUBLIC ADMINISTRATION	male
	501	133	2471	1242	19	14	84	29	2004	2023	medicine, ent, head&neck surgery	OTORHINOLARYNGOLOGY	female
NG	122	29	1390	750	20	13	37	22	2008	2023	paediatric otolaryngology, rhinology, otology, head and neck surgery and endoscopic surgery	OTORHINOLARYNGOLOGY	male
NG	68	12	699	378	14	11	18	15	2008	2023	otorhinolaryngology, rhinology and endoscopic surgeries, paediatric orl, head and neck disease, otology and laryngology	OTORHINOLARYNGOLOGY	male
VN	1129	319	24038	18195	72	62	503	406	2011	2023	nanoscience, nanotechnology, nano materials, materials science, advanced materials	NANOSCIENCE, NANOTECHNOLOGY	male
ES	323	45	3188	1465	28	20	80	42	2000	2023	psychological abuse, violence, social influence, persuasion, abusive groups	SOCIAL PSYCHOLOGY	male
DK	181	32	683	439	13	11	17	11	2002	2023		RELIGION	male
NG	141	42	3134	1810	25	19	39	31	2009	2023	food security, poverty, off-farm income, remittances, income inequality	AGRICULTURAL ECONOMICS, AGRICULTURAL POLICY	male
US	12	8	17	16	2	2	0	0	2014	2023	dance, choreography, practice as research, queer theology	DANCE	male
FR	172	0	10452	1778	58	20	108	47	1984	2023	motor control	REHABILITATION	male
GR	291	25	32511	13612	79	53	180	144	2002	2023		ENDOCRINOLOGY, METABOLISM	female
IT	224	41	5486	1662	42	22	115	53	1997	2023	physics, nanoscience, 2d materials, plasmonics, nanophotonics	CONDENSED MATTER	male
IR	83	49	1187	1083	21	20	33	30	2013	2023	complementary and chinese medicine	INTEGRATIVE MEDICINE, COMPLEMENTARY MEDICINE	male
EG	293	191	5509	4501	41	36	129	111	2010	2023	helwan university, faculty of engineering	BIOMATERIALS	male
CH	484	201	14465	7168	61	41	171	130	2001	2023	ophthalmology, retina, visual function, inherited eye diseases	OPHTHALMOLOGY	male
DE	38	14	9174	7143	16	16	20	18	2012	2023	landscape ecology, conservation planning	FISHERIES	male
ES	903	78	9105	3718	47	30	187	85	1998	2023	educational psychology, instructional psychology, psychology of writing, education, learning difficulties	EDUCATIONAL PSYCHOLOGY	male
JP	532	208	4372	2967	29	25	98	76	2005	2023	microwave remote sensing, synthetic aperture radar, microsatellite	REMOTE SENSING	female
ES	32	2	259	127	3	2	1	1	2001	2023	marine & coastal engineering	MARINE ENGINEERING	male
DE	505	86	9796	3758	55	33	183	104	1998	2023	atomic physics, highly charged ions	NUCLEAR PHYSICS	male
DE	58	33	1049	757	15	14	18	14	2012	2023	palynology, paleoecology, paleolimnology, paleoclimate	MINERALOGY	male
US	22	15	865	841	12	12	12	12	2016	2023	bioacoustics, community ecology, ecoacoustics	ORNITHOLOGY	female
BR	177	0	7176	2177	45	20	115	46	1999	2023	arbovirus, robovirus, lab diagnostic, epidemiology	VIROLOGY	male
BR	135	82	2419	2291	28	25	50	48	2013	2023	evolutionary psychology, evolutionary aesthetics & arts, sexual selection, anthropomorphism, covid-19 pandemic	EXPERIMENTAL PSYCHOLOGY	male
	665	59	2847	1193	24	17	88	39	1998	2023	history of art	ART	female
US	679	7	12580	1391	62	14	228	29	1984	2023	neonatal brain injury, oxygen transport	OBSTETRICS, GYNECOLOGY	female
US	227	66	28565	19187	52	41	123	91	2005	2023	microbiome, microbial ecology, conservation	NUTRITION, DIETETICS	female
NG	106	58	1789	1678	26	25	46	46	2015	2023	institutional economics, international economics, energy economics, agriculture, political economy	DEVELOPMENT STUDIES	male
IR	97	58	1675	1506	22	21	47	42	2013	2023	antibacterial peptides, tissue engineering, microbiology	CELL ENGINEERING, TISSUE ENGINEERING	male
DK	54	39	695	658	14	14	20	20	2015	2023		VETERINARY SCIENCES	female
CO	192	25	1118	643	18	13	37	24	2008	2023	sanitary hidrobiology, aquatic ecology, limnology	LIMNOLOGY	male
NG	44	21	153	135	7	6	3	2	2012	2023	educational counselling & personnel psychology	APPLIED PSYCHOLOGY	male
US	66	29	9436	6916	22	21	34	32	2012	2023	machine learning, robotics, adaptive control, neural computation, neuromorphic chip design	ROBOTICS	male
AU	936	413	38404	26926	94	71	368	325	2007	2023	allergy and respiratory epidemiology	ALLERGY	female
GB	522	368	76684	74277	78	71	204	197	2016	2023	public health, health inequalities, social determinants of health, welfare policy, social epidemiology	PUBLIC HEALTH, ENVIRONMENTAL HEALTH, OCCUPATIONAL HEALTH	male
US	750	233	22052	13905	77	63	241	225	2007	2023	computational mechanics, computational science and engineering, free boundary problems, fracture	MECHANICS	male
SE	112	13	4158	1230	31	18	55	26	2002	2023	regenerative medicine, tissue-engineering, transplantation	TRANSPLANTATION	female
CY	202	96	18015	11945	56	51	102	98	2009	2023	biomechanics, biomedical engineering, nano/immunotherapy, cancer research, tumor microenvironment	BIOPHYSICS	male
BR	100	18	1040	632	15	13	24	16	2008	2023	história das ciências (raça, eugenia, antropologia, genética humana), história intelectual	HISTORY OF SCIENCE, PHILOSOPHY OF SCIENCE	male
NL	138	77	13405	10137	47	43	90	88	2011	2023	immunogenetics, sepsis, functional genomics, candidemia, infectious diseases	GENERAL MEDICINE, INTERNAL MEDICINE	male
BY	298	56	2630	755	24	13	71	18	2002	2023	cultural studies, philosophy, sociology, intercultural interactions	ART	female
EG	105	72	2569	2528	26	25	39	39	2017	2023	microbiology, immunology, bacteriology, mycology	MYCOLOGY	male
MX	466	149	4042	3218	31	28	102	68	2005	2023	plant nutrition, plant stress, plant physiology, ecophysiology	HORTICULTURE	male
ES	919	44	25710	12436	85	58	413	245	1999	2023	analytical chemistry, bioactive compounds, funtional food, sensor, nanomaterials	ANALYTICAL CHEMISTRY	male
IR	32	3	303	246	10	10	11	10	2013	2023	macro ergonomics, anthropometry, risk assessment, patients safety, software ergonomics	ERGONOMICS	male
US	264	90	9539	5230	49	38	116	91	1999	2023	urban design, transportation planning, community development	REGIONAL PLANNING, URBAN PLANNING	female
IT	34	4	447	248	11	9	13	9	2007	2023	biomaterials, stem cell, tissue engineering, lab-on-chip devices	CRYSTALLOGRAPHY	female
ES	125	26	942	303	17	9	27	8	1993	2023	philosophy of biology, philosophy of science, philosophy of medicine	HISTORY OF SCIENCE, PHILOSOPHY OF SCIENCE	female
IR	389	114	8271	5485	49	42	222	153	2006	2023	organic chemistry, nanochemistry, heterogeneous catalysis, organic synthesis, synthesis of heterocyclic compounds	ORGANIC CHEMISTRY	male
US	70	3	7405	2022	24	17	36	23	1994	2023	brain and behavior	REHABILITATION	male
US	323	28	30811	7455	82	45	194	117	1988	2023	robotics, artificial intelligence	ROBOTICS	male
US	253	111	7121	5590	49	42	139	130	2013	2023	crisis migration, cultural stress/resilience, substance use epidemiology, prevention	SOCIAL WORK	male
GR	306	132	9113	3295	41	25	114	52	1990	2023		POLYMER SCIENCE	male
US	305	18	85289	25622	73	49	174	107	1990	2023	collective behavior and social movements. homelessness, culture, framing processes, qualitative methods	SOCIOLOGY	male
IT	465	164	23260	10486	69	49	161	124	2005	2023	hematology	HEMATOLOGY	male
ES	84	20	4909	3158	32	28	52	41	2004	2023	electrochemical energy storage, solid state chemistry, na-ion batteries, li-ion batteries	INORGANIC CHEMISTRY, NUCLEAR CHEMISTRY	female
ES	143	18	2528	614	28	12	65	20	1986	2023	thin solid films, physics of materials	CONDENSED MATTER	male
IT	126	37	1770	748	23	17	52	22	1996	2023	applied mathematics, statistical mechanics, probability theory	MATHEMATICAL PHYSICS	female
MX	20	6	1396	1104	22	19	37	32	2013	2023	electron microscopy, nanomaterials, nanostructures, characterization of materials	MICROSCOPY	male
MX	274	201	4880	4379	37	36	77	70	2014	2023	geriatric oncology. geriatric assessment in older adults with cancer. remote monitoring of chemotherapy toxicity in older adults	GERIATRICS, GERONTOLOGY	male
CZ	20	12	137	133	5	5	3	3	2016	2023	meat hygiene and technology	VETERINARY SCIENCES	male
ES	140	10	5396	2084	42	27	71	60	2005	2023	electrochemistry, nanoparticles, electrocatalysis	ELECTROCHEMISTRY	male
CL	185	14	5087	2127	40	24	100	70	1996	2023	neurobiology, stem cell treatments, cancer, metabolism, vitamin c	MICROSCOPY	male
CA	64	51	3952	3923	12	11	15	13	2018	2023	neurology, neuroepidemiology, movement disorders	GERIATRICS, GERONTOLOGY	male
GR	112	20	6310	2225	40	22	80	45	1999	2023	synthetic chemistry, sustainable chemistry, singlet oxygen	ORGANIC CHEMISTRY	male
IT	102	52	2854	2307	28	26	63	59	2012	2023	medicinal chemistry - de novo design - docking - md simulations	CRYSTALLOGRAPHY	male
PK	18	10	34	31	4	4	0	0	2015	2023	geotechnical engineering, geoenvironmental engineering, environmental geotechnics, engineering geology	GEOLOGICAL ENGINEERING	male
BR	124	67	2432	2060	29	26	48	46	2011	2023	human sexuality, human ethology, evolutionary psychology, sexual orientation, cross-cultural research	EXPERIMENTAL PSYCHOLOGY	female
EC	41	38	152	150	8	8	6	6	2019	2023	circular economy of waste, electricity, energy, lca, carbon footprint	THERMODYNAMICS	male
ES	232	106	3661	2341	31	24	107	85	2003	2023	parasitología	PARASITOLOGY	male
ES	1494	121	14344	5926	54	30	341	139	1993	2023	nephrology transplantation immunosuppression kidney diseases	UROLOGY, NEPHROLOGY	male
GB	197	53	10628	4860	54	40	89	76	1999	2023	senescence, paediatric brain tumours, pituitary development, craniopharyngioma	DEVELOPMENTAL BIOLOGY	male
IQ	78	52	66430	62372	52	52	53	53	2015	2023	epidemiology, global burden of diseases, microbiology, molecular biology, antimicrobial resistance	EDUCATION, EDUCATIONAL RESEARCH	male
PL	57	44	509	489	10	10	10	10	2014	2023	clinical psychology, psychopathology, child and adolescent psychotherapy, family system	APPLIED PSYCHOLOGY	female
IQ	74	55	1315	1281	18	17	30	30	2017	2023	fungi and biocontrol, trichoderma and fusarium, fungal toxnomy, plant pathology, plant diseases	AGRICULTURAL ENGINEERING	male
BR	633	80	11311	5527	53	36	184	114	1993	2023	rheumatology, autoimmunity, autoantibodies	RHEUMATOLOGY	male
BR	1850	198	49589	17064	105	61	510	279	1991	2023	macroeconomics, development macroeconomics, social theory, political theory	ECONOMICS	male
BJ	314	71	1618	817	18	13	47	19	1995	2023	physics, mathematics	MATHEMATICAL PHYSICS	male
ES	139	42	8375	3484	41	29	61	50	2002	2023	carbon materials and inorganic materials, materials science-preparation-characterization and optimization, adsorption-catalysis	INORGANIC CHEMISTRY, NUCLEAR CHEMISTRY	female
ES	143	7	2267	775	24	14	40	17	2002	2023	developmental psychology, foster care, parenting, attachment	DEVELOPMENTAL PSYCHOLOGY	female
IR	115	75	2681	2366	30	29	58	56	2013	2023	stem cells, biomaterial, genetic engineering, tissue engineering and regenerative medicine	CELL ENGINEERING, TISSUE ENGINEERING	male
IR	259	56	3508	1732	28	21	82	50	2000	2023	space photogrammetry, hyperspectral imaging, insar	REMOTE SENSING	male
EG	62	32	31342	29542	30	30	40	40	2016	2023	ophthalomology	OPHTHALMOLOGY	male
PK	1595	417	30560	18393	76	58	525	353	2000	2023	stress biology and tolerance	BIOTECHNOLOGY, APPLIED MICROBIOLOGY	male
ID	13	3	355	271	6	5	6	4	2004	2023	educational and developmental psychology	DEVELOPMENTAL PSYCHOLOGY	male
MY	49	42	720	713	14	14	18	18	2017	2023	polymer composite, additive manufacturing	MANUFACTURING ENGINEERING	male
BR	235	85	2322	1780	25	21	57	41	2006	2023	ceramic materials, glassceramics, energy efficiency, waste valorization	THERMODYNAMICS	male
IN	154	82	5516	4663	34	30	70	65	2010	2023	thermo-mechanical processing, crystallographic texture, mechanical behavior, high entropy alloys, light alloys	METALLURGY, METALLURGICAL ENGINEERING	male
US	1137	326	94586	42892	122	85	467	401	1999	2023	paleoclimatology, climate, geochronology, isotope geochemistry, chemical oceanography	ENVIRONMENTAL SCIENCES	male
IN	1220	180	10959	4575	46	31	236	112	1984	2023	biogeochemistry, microbiology	OCEANOGRAPHY	male
IT	229	51	5529	2923	41	29	90	68	2002	2023	medicine	RESEARCH MEDICINE, EXPERIMENTAL MEDICINE	male
PK	1541	269	35039	21608	79	61	413	294	2005	2023	crop physiology, plant stress physiology. seed physiology	AGRICULTURE, DAIRY, ANIMAL SCIENCE	male
MY	4	4	3	3	1	1	0	0	2022	2023	crystallography, nonlinear optics	CRYSTALLOGRAPHY	female
IN	127	17	51428	11740	67	37	88	63	1997	2023		EDUCATION, EDUCATIONAL RESEARCH	male
DK	83	56	1293	1179	20	20	35	34	2015	2023	otology and neurotology, surgical simulation and training, temporal bone imaging, cone-beam ct, patient-specific simulation	OTORHINOLARYNGOLOGY	male
RS	131	26	26193	18713	29	24	53	41	2014	2023	medicine, microbiology, medical mycology, parasitology	MICROBIOLOGY	female
GR	13	3	54	28	5	4	2	0	2003	2023	folklore studies, intangible heritage	FOLKLORE	female
DE	452	169	15780	7798	62	47	141	119	2002	2023	tissue engineering, stem cells, genome editing, heart failure, translation	TOXICOLOGY	male
CH	64	11	1579	1138	23	22	35	29	2010	2023	electron microscopy, materials science, semiconductors, defects	MICROSCOPY	female
UA	57	0	3164	1067	17	9	22	9	1990	2023	археологія, античність, нумізматика, archeology, numismatics	ARCHAEOLOGY	male
RU	151	38	315	194	9	8	8	5	2008	2023	историко-культурное наследие среднего поволжья (historical and cultural heritage of the middle volga region)	CULTURAL STUDIES	male
RU	642	82	10981	3426	38	22	125	48	1984	2023	информационное противостояние, социальная информатика	APPLIED MATHEMATICS	male
EG	559	171	11666	6780	50	40	282	214	2004	2023	d.sc. in physical chemistry	PHYSICAL CHEMISTRY	male
BR	1434	170	29298	14694	58	39	863	465	2006	2023	soil sciences, entomology, physiology, phytotechny, morphology	AGRONOMY	male
RO	533	168	16953	10437	62	46	195	154	2007	2023	endoscopic ultrasound, ercp, gastrointestinal oncology	GASTROENTEROLOGY, HEPATOLOGY	male
EG	22	5	982	535	11	9	12	9	2006	2023	marine structures, naval architecture, structural reliability, marine corrosion	MARINE ENGINEERING	male
ES	53	3	744	167	11	4	11	2	1997	2023	speech recognition, acoustic modelling, architectural acoustics, room acoustics	ACOUSTICS	male
GB	102	35	14684	13187	30	24	43	36	2013	2023	data science, semantic web/ontologies, data standards/data management, biomedical informatics, research software engineering	SOFTWARE ENGINEERING	female
US	74	4	3532	1290	30	20	40	31	1997	2023	data science	TRANSPORTATION, TRANSPORTATION SCIENCE, TRANSPORTATION TECHNOLOGY	male
RU	529	46	2498	1054	26	15	81	43	1998	2023	electrochemistry, mass transfer	ELECTROCHEMISTRY	male
RU	445	197	3242	1900	31	22	91	62	2006	2023	biochemistry, inflammation, hypoxia, metalloproteins	RESEARCH MEDICINE, EXPERIMENTAL MEDICINE	male
US	8	1	486	419	7	7	7	7	2014	2023	nanocrystalline materials, quantum hardware, electron microscopy, silicon photonics, rf soi	HARDWARE & ARCHITECTURE	male
BR	125	12	1605	490	16	9	29	9	2000	2023	history of science, philosophy of science, history of chemistry, history of medicine, history of laboratory	HISTORY OF SCIENCE, PHILOSOPHY OF SCIENCE	female
ES	582	67	9224	4531	58	37	167	126	2002	2023	toxicology, food safety, toxicological evaluation, in vivo, in vitro	TOXICOLOGY	female
AT	269	48	4041	1702	31	22	91	43	1999	2023	inclusive education, special needs education, dyslexia	SPECIAL EDUCATION	female
	70	36	580	487	12	12	17	13	2010	2023	sistemas digitais, verificação funcional, arquitetura de hardware	HARDWARE & ARCHITECTURE	male
DE	175	36	14280	6713	36	23	63	41	2001	2023	muscular co-orordination, biomechanics, technically assisted rehabilitation	REHABILITATION	female
US	323	68	30981	13494	88	60	197	167	1996	2023	developmental psychology	APPLIED PSYCHOLOGY	female
US	173	110	7192	5910	40	36	85	82	2012	2023	immunology, t cells, tuberculosis, parkinson's disease, neurodegenerative diseases	ALLERGY	female
AT	67	4	2037	951	19	14	29	17	2004	2023	demography, statistic	DEMOGRAPHY	male
US	42	18	9958	6679	17	16	18	17	2012	2023	ecosystem ecology, global change, tropical forest ecology	ENVIRONMENTAL STUDIES	female
AE	53	7	6169	2759	19	17	25	21	2002	2023	supply chain & logistics, quality management, quantitative methods in management, busines educati	OPERATIONS RESEARCH, MANAGEMENT SCIENCE	male
IR	130	12	2723	1536	26	22	68	47	2007	2023	mycology, edible fungi (mushrooms), ecto-endo mycorrhizal fungi	MYCOLOGY	male
NL	40	27	741	711	13	13	13	13	2014	2023	deep learning, clinical prediction modelling, neuroengineering	MEDICAL INFORMATICS	male
AU	73	25	1999	1445	23	21	38	32	2010	2023	mechanics of materials, composites, finite element modelling, dynamic loading, biomimetics	NUCLEAR SCIENCE, NUCLEAR TECHNOLOGY	male
FR	562	27	149763	40790	64	40	167	75	1999	2023	finance, economics, regulation	BUSINESS	male
ES	189	75	8353	5159	37	34	68	56	2009	2023	soft computing, computing with words, consensus, fuzzy logic, multiple criteria decision making	ARTIFICIAL INTELLIGENCE	male
ES	338	64	26371	9557	88	55	235	175	1986	2023	metagenomics, marine microbiology, evolution, viruses	MICROBIOLOGY	male
DE	174	51	17043	6995	71	44	141	130	1996	2023	geochemistry, weathering, erosion, cosmogenic nuclides, isotope geochemistry	GEOCHEMISTRY, GEOPHYSICS	male
IN	579	248	11720	7748	56	43	234	184	2006	2023	schizophrenia	NEUROSCIENCES	male
US	114	35	3660	1956	30	23	50	44	2000	2023	vertebrate paleontology, paleontology, paleobiology	PALEONTOLOGY	male
AR	176	56	1697	1068	23	16	51	35	2007	2023	nefrologia	TRANSPLANTATION	male
BR	420	68	12196	5863	60	39	159	145	2006	2023	inflammation, immunology, bone biology, bone resorption, periodontal disease	DENTISTRY, ORAL SURGERY, ORAL MEDICINE	male
	58	23	14844	14512	17	17	21	21	2017	2023	public law	LAW	male
US	85	36	3280	1946	20	18	30	26	2010	2023	infectious diseases, immunodeficiency, transplantation	ALLERGY	female
	298	90	10030	5630	56	38	180	152	2007	2023	biomaterials, intrinsic properties, animal models, drug delivery, cell-based bone regeneration	BIOMATERIALS	male
US	460	13	42086	8163	105	47	247	136	1984	2023	bioinorganic chemistry	BIOCHEMISTRY, MOLECULAR BIOLOGY	female
	314	11	26130	5464	87	41	183	101	1984	2023	biotechnology microbiology	MICROBIOLOGY	male
ES	563	45	3478	1436	25	19	65	33	1986	2023	bellas artes. materiales en el arte, tecnología cerámica, conservación restauración de materiales pétreos	ART	male
ES	306	37	7943	1929	48	21	177	65	1992	2023	analytical chemistry, mass spectrometry, chemical metrology, stable isotopes	ANALYTICAL CHEMISTRY	male
	195	60	3754	2449	33	28	67	45	1996	2023	allergy. drug allergy	ALLERGY	male
ES	568	140	9789	6213	44	27	131	92	2005	2023	nuclear reactions, optical potential, radiation transport, montecarlo methods, particle therapy	NUCLEAR PHYSICS	male
ES	442	105	7174	4311	43	36	122	91	2003	2023	hot forming, nanostructured metals, severe plastic deformation	METALLURGY, METALLURGICAL ENGINEERING	male
ES	1110	87	8364	3202	54	32	125	88	1996	2023	catalysis, photocatalysis, nanomaterials, detoxification of aqueous and air effluents, water photosplitting	PHYSICAL CHEMISTRY	male
US	212	55	7271	2744	53	25	127	80	1985	2023	virology, cancer biology, gene therapy, vaccines	VIROLOGY	male
GR	55	21	1689	986	19	15	24	20	2009	2023	thermophysical properties, process modeling and simulation, managed pressure drilling, thermal conductivity measurement, referen	THERMODYNAMICS	male
QA	533	12	9487	4140	33	28	41	37	1999	2023	climate change, meteorology, climate applications, indian monsoon, enso	METEOROLOGY, ATMOSPHERIC SCIENCES	male
PL	234	30	6224	2885	40	27	118	66	1999	2023	1) auxetics, 2) mechanical metamaterials, 3) thermodynamics of hard-body models, 4) elastic properties of solids, 5) computer si	ATOMIC PHYSICS, MOLECULAR PHYSICS, CHEMICAL PHYSICS	male
RO	87	0	479	274	11	7	14	4	2010	2023	limnology, limnogeography, wetlands	LIMNOLOGY	male
IR	20	18	391	371	11	11	11	11	2016	2023	nutrition, herbal medicine, meta-analysis, aging, integrative medicine	INTEGRATIVE MEDICINE, COMPLEMENTARY MEDICINE	female
ES	117	27	2759	1158	29	19	51	38	2003	2023	paleoecology, paleobiology, paleoclimatology, macroecology, evolution	PALEONTOLOGY	male
BR	101	55	2493	1749	28	24	56	46	2009	2023	anthozoa systematics and evolution	MARINE BIOLOGY, FRESHWATER BIOLOGY	male
CA	368	65	10110	4617	54	34	157	97	1998	2023	neuroscience	ANATOMY,MORPHOLOGY	male
ES	170	48	7266	4217	45	43	81	69	2003	2023	adolescence, self-esteem, psychosocial adjustment, family, school	SOCIAL PSYCHOLOGY	female
ES	38	13	1575	717	15	14	16	15	2004	2023	protein crystallography. molecular and structural biology. biological chemistry.	CRYSTALLOGRAPHY	female
IR	192	72	3903	2233	35	26	76	64	2006	2023	antifungal compounds from natural sources (plants and organisms), molecular aspects of host-fungi interaction, mcotoxins	MYCOLOGY	female
AU	38	16	840	562	16	14	21	20	2012	2023		VETERINARY SCIENCES	male
ES	720	5	7882	3106	42	29	157	66	1995	2023	psocial psychology, social intervention, social gerontology, foster care	SOCIAL PSYCHOLOGY	male
IR	83	22	757	541	14	13	22	17	2009	2023	exercise physiology, health promotion	SPORT SCIENCES	male
US	54	14	451	265	6	5	4	3	2006	2023	digital folklore, digital ethnography, digital storytelling, visual ethnography, participatory digital methods	FOLKLORE	female
BR	843	198	26646	16873	68	49	292	234	2005	2023	immunology, nephrology, transplantation, stem cells	IMMUNOLOGY	male
	366	12	29139	13775	88	56	180	142	2006	2023	physics education research, particle physics, automotive control engineering	MATHEMATICS	male
US	741	178	24567	9607	83	46	321	220	1999	2023	control theory, process control, automatic control, chemical engineering, process systems engineering	CHEMICAL ENGINEERING	male
IT	184	59	2980	1155	28	18	78	38	1994	2023	surface science, electron spectroscopies, science didactic, adsorption, hydrogen storage	CONDENSED MATTER	male
SG	381	82	21412	13658	80	60	235	204	2006	2023	air quality, aerosols, air pollution, atmospheric chemistry, environmental sustainability	ENVIRONMENTAL ENGINEERING	male
US	61	0	1392	230	23	9	35	9	1984	2023	leishmaniasis, parasitology, microbiology	MYCOLOGY	male
IN	61	33	5208	1307	20	17	26	22	2004	2023	solar thermal, easy to clean coatings for pv and other niche applications	METALLURGY, METALLURGICAL ENGINEERING	male
IR	38	33	782	773	10	10	11	11	2018	2023	mhealth, ehealth, iot, data mining, deep learning	MEDICAL INFORMATICS	male
IR	94	59	643	597	12	11	13	12	2015	2023	big data, knowledge discovery, software engineering, virtual reality, games	MEDICAL INFORMATICS	male
IS	295	79	16444	10254	61	48	122	102	2008	2023	hematology	HEMATOLOGY	male
IS	78	28	4776	2083	25	19	36	25	1999	2023	allergy, clinical immunology	ALLERGY	female
IN	594	60	11317	6414	48	33	165	89	1998	2023	fluid-structure interaction, frp-concrete composites, fibre composites, health monitoring of structures	CIVIL ENGINEERING	male
IN	125	26	1479	911	22	16	42	27	1999	2023	ocean engineering, naval architecture	OCEAN ENGINEERING	male
NG	50	19	108	84	6	5	1	1	2013	2023	marine and offshore system design and operations, risk and reliability, uncertainty treatment and failure analysis	MARINE ENGINEERING	male
MY	68	18	549	328	12	10	16	10	2002	2023	labour economics & development economics	ASIAN STUDIES	male
DK	78	40	15461	10688	46	44	55	55	2011	2023	population genetics, statistics, programming, sequencing data, biostatistics	ZOOLOGY	male
IS	164	43	53695	23512	76	65	111	102	2003	2023	human genetics, type 2 diabetes, reproduction, preeclampsia, endometriosis	GENETICS & HEREDITY	female
AR	91	36	1375	866	21	18	33	32	2008	2023	molecular microbiology, molecular photobiology, electron microscopy	MICROSCOPY	female
US	1531	767	32256	23851	87	73	418	400	2010	2023		SURGERY	female
DE	97	83	5247	5145	23	23	36	35	2017	2023	neutron stars, general relativity, gravitational waves, high performance computing, fast radio bursts	FILM, RADIO, TELEVISION	female
RU	339	120	1388	814	17	12	49	18	2010	2023		GERONTOLOGY	female
ES	93	32	7887	4562	32	28	45	41	2008	2023	polymers, electrochemistry, nanomaterials, batteries, graphene	POLYMER SCIENCE	male
US	48	20	644	568	14	12	17	14	2012	2023	adipose tissue biology, metabolic disease, obesity/type 2 diabetes, adipose progenitor cells	VETERINARY SCIENCES	female
ZA	729	396	9641	7773	41	33	247	207	2012	2023	advanced engineering materials, corrosion engineering, surface technologies	METALLURGY, METALLURGICAL ENGINEERING	female
MY	203	107	799	714	15	14	24	20	2010	2023	ilmu pertanian	AGRICULTURAL ENGINEERING	male
NO	179	40	22757	16377	72	58	113	104	2013	2023	machine learning, physics, statistics	CYBERNETICS	male
CL	119	31	33074	14737	53	44	79	73	2007	2023	cellular biology, cancer	DENTISTRY, ORAL SURGERY, ORAL MEDICINE	male
IR	252	58	6410	3171	44	33	137	96	2003	2023	analytical chemistry	ANALYTICAL CHEMISTRY	male
US	331	35	22977	8484	70	43	166	121	1994	2023	biomechanics, rehabilitation, orthopaedics	MECHANICAL ENGINEERING	male
ES	497	87	12270	5637	58	38	217	154	2000	2023	environmental science, environmental geochemistry, palaeoenvironment, soil science	SOIL SCIENCE	male
ES	189	62	5993	2395	36	25	62	46	2006	2023	rheumatoid arthritis, osteoporosis, musculoskeletal ultrasonography, lupus	RHEUMATOLOGY	male
IR	138	80	67132	64730	48	41	84	78	2016	2023	epidemiology, public health, global health, rheumatology, hiv- aids	PUBLIC HEALTH, ENVIRONMENTAL HEALTH, OCCUPATIONAL HEALTH	male
IN	118	28	5787	1470	34	21	64	43	2003	2023	polymer nanocomposites, carbon nanotubes dispersion, graphene based polymer nanocomposites, polymer blends	METALLURGY, METALLURGICAL ENGINEERING	male
IN	605	44	8133	3689	48	33	143	77	1998	2023	technology transfert. food technology, microbiology, food science, food safety	FOOD SCIENCE, FOOD TECHNOLOGY	male
NG	20	7	17	13	2	2	0	0	2014	2023	dance, choreography and performance	DANCE	male
US	521	126	14046	6634	59	41	230	169	2002	2023	economic evaluation, outcomes research, bayesian inference	HEALTH POLICY, HEALTH SERVICES	male
ES	769	111	16083	4574	64	36	276	112	1991	2023	nanophononics, nanophotonics, nanoelectronics, nanometrology and nanofabrication	NANOSCIENCE, NANOTECHNOLOGY	female
GB	577	106	21731	11849	70	49	260	192	1999	2023	mechanics of composites, damage, fracture, modelling & experiment, structural health monitoring	AEROSPACE ENGINEERING	male
GR	187	32	5698	1431	44	18	119	48	1989	2023	macromolecular engineering, block copolymer self-assembly, "smart" micellar nanoparticles, stimuli responsive hydrogels, controlled drug delivery complex systems	POLYMER SCIENCE	male
CY	68	26	978	515	16	12	23	18	2003	2023	heat & mass transfer, turbulent flows, cfd, dns/les	MANUFACTURING ENGINEERING	male
MX	369	194	27696	17334	62	60	155	129	2008	2023	allergen immunotherapy, asthma (severe), urticaria, allergic rhinitis	ALLERGY	female
SE	31	2	1023	471	12	10	12	10	2007	2023	audiology, rehabiliation, tele-health, cognition	AUDIOLOGY, SPEECH-LANGUAGE PATHOLOGY	female
FR	241	74	5197	3525	33	30	86	59	2007	2023	6g, semantic communications, goal oriented communications, adaptive meccanisms, machine learning	TELECOMMUNICATIONS	male
FR	948	161	13276	5077	59	33	232	136	2000	2023	medecine	UROLOGY, NEPHROLOGY	male
BR	67	26	719	416	10	9	11	8	2006	2023	environmental education, geoscience education, history of science	HISTORY OF SCIENCE, PHILOSOPHY OF SCIENCE	female
ES	299	88	3429	1592	32	20	86	49	2005	2023	arqueozoología, arqueomalacología, archeomalacology, industria ósea, archaeozoology	ARCHAEOLOGY	male
DE	78	26	802	520	13	11	18	13	1986	2023	behavioral ecology, spatial ecology, population genetics, biogeography, phenotypic variation	ORNITHOLOGY	male
IE	44	24	720	628	15	14	18	15	2014	2023	spectroscopy, machine learning, chemometrics, soil, food	SPECTROSCOPY	male
ES	703	165	27835	12691	94	58	383	272	1998	2023	analytical chemistry, mass spectrometry, environmental pollution, emerging pollutants, wastewater based epidemiology	ANALYTICAL CHEMISTRY	male
ES	141	61	1328	839	18	15	34	25	2000	2023	consumo recreativo de drogasadicciones, salud pública	EXPERIMENTAL PSYCHOLOGY	male
US	73	0	249	53	7	4	7	2	2002	2023	pubblicità, psicologia, turismo	APPLIED PSYCHOLOGY	female
ES	357	52	5925	1629	41	22	157	53	1991	2023	condensed matter physics	CONDENSED MATTER	male
ES	420	73	43704	16402	97	69	256	185	2001	2023	condensed matter theory	CONDENSED MATTER	male
NL	516	112	17035	7104	74	42	247	163	1994	2023	molecular epidemiology, gene-nutrient-environment interactions, dna damage and repair, vocs in breath as biomarkers	TOXICOLOGY	male
NL	391	62	24187	8319	75	43	185	140	1995	2023	epidemiological methodologies & evidence based healthcare	DENTISTRY, ORAL SURGERY, ORAL MEDICINE	male
IT	435	19	6355	2570	37	24	100	47	1996	2023	aerodynamics, fluid dynamics, infrared thermography, heat transfer, thermo-fluid-dynamics	INDUSTRIAL ENGINEERING	male
BR	437	67	10950	3614	46	28	182	83	2000	2023	empirical software engineering, software engineering, software quality, software testing, experimental software engineering	SOFTWARE ENGINEERING	male
ES	883	189	36424	13599	73	48	259	161	1996	2023	hematology	HEMATOLOGY	male
DE	48	29	705	536	13	12	16	16	2013	2023	nanotechnology, electrochemistry, catalysis, theoretical chemistry, biochemistry	SPECTROSCOPY	male
IR	29	15	918	687	16	15	17	16	2013	2023	organic chemistry, polymer science, hydrogels and tissue engineering	CELL ENGINEERING, TISSUE ENGINEERING	male
	517	89	7916	3590	34	24	112	70	1995	2023	occultism, art of dreaming, cthulhu mythos	LITERATURE	male
US	56	32	1610	1415	17	17	28	25	2013	2023	lipidomics, health engineering, natural products, food biomarkers, ultra-processed food	AGRICULTURAL ENGINEERING	female
LV	74	14	16	5	2	2	0	0	2004	2020	history of latvian literature, exile literature, culture studies, literary and everday life, digital humanities	FOLKLORE	female
IR	494	59	10883	3831	51	26	318	135	1999	2023	catalysis, synthesis, nanomaterials and nanocatalysis	ORGANIC CHEMISTRY	male
US	533	8	67646	13382	118	56	311	189	1984	2023	health psychology, depression, evidence based medicine	PSYCHIATRY	male
CA	817	80	38525	12392	102	54	357	212	1991	2023	vasculitis atherosclerosis reumatic diseases	IMMUNOLOGY	male
NO	59	24	1371	936	19	19	28	25	2007	2023	language acquisition, language interventions, language disorders, statistical learning, event related potentials	AUDIOLOGY, SPEECH-LANGUAGE PATHOLOGY	female
DE	394	118	9784	5534	53	42	112	93	2007	2023	pediatrics, pediatric rheumatology, autoinflammation, cryopyrin associated periodic syndromes	RHEUMATOLOGY	female
ES	188	32	8985	3078	51	28	117	82	1998	2023	psicología clínica, psicopatología, tratamientos psicológicos, adicciones, violencia	CLINICAL PSYCHOLOGY	male
NG	108	37	2128	1151	23	19	44	33	2006	2023	farm power and machinery, energy in agriculture, crop processing and storage, energy systems design	AGRICULTURAL ENGINEERING	male
BR	385	55	8208	3320	40	27	98	67	1995	2023	agricultural entomology, insect vectors of plant pathogens	ENTOMOLOGY	male
ES	1108	69	9065	3539	44	31	183	77	1991	2023	public international law, european law, international relations	INTERNATIONAL RELATIONS	male
PT	220	61	10969	6030	54	39	123	94	2002	2023	condensed matter physics, quantum technologies, 2d materials.	NANOSCIENCE, NANOTECHNOLOGY	male
CH	306	121	10284	6175	58	39	105	86	2004	2023		HEMATOLOGY	female
GB	237	21	33883	4484	57	26	131	67	1984	2023	statistics, biostatistics, medical statistics	STATISTICS, PROBABILITY	male
ES	135	15	11644	3769	46	27	82	50	1995	2023	chemistry, analytical chemistry, environmental chemistry, food chemistry	ANALYTICAL CHEMISTRY	male
ES	86	40	1026	910	17	16	28	26	2013	2023	sport science	SPORT SCIENCES	male
ES	2152	295	13360	5169	55	35	243	111	1998	2023	decisión multicriterio, investigación operativa, gobierno electrónico, dss	OPERATIONS RESEARCH, MANAGEMENT SCIENCE	male
GR	111	19	2508	896	24	16	43	26	1996	2023	ict in learning & special education	SPECIAL EDUCATION	male
LK	30	10	121	47	4	4	2	1	2007	2023	population genetics, disease ecology, phylogeography	VETERINARY SCIENCES	male
US	64	15	2213	566	17	10	23	11	1984	2023	modern art, history of science, history of occultism, fourth dimension, ether	ART	female
GB	913	89	42787	6401	100	34	478	173	1984	2023	medical genetics, comparative genomics, sex determination	PATHOLOGY	male
US	197	29	13424	5562	47	36	90	59	1994	2023	anthropology, conservation, amazon	ANTHROPOLOGY	female
IT	21	21	1274	1268	9	9	9	9	2020	2023	endocrinology, metabolism, thyroid cancer	RESEARCH MEDICINE, EXPERIMENTAL MEDICINE	female
PH	136	88	9111	8839	17	15	26	21	2016	2023	food and nutrition	FOOD SCIENCE, FOOD TECHNOLOGY	male
BR	228	132	4481	4076	39	38	95	88	2012	2023	soil management, soil quality, soil health, soil c sequestration, ecosystem services	SOIL SCIENCE	male
CH	135	62	2982	2270	24	24	55	47	2013	2023		OTORHINOLARYNGOLOGY	male
IN	107	57	4317	3119	37	31	56	55	2014	2023	millet genomics, millet genetics, crop biotechnology	PLANT SCIENCES	male
SA	32	8	813	705	16	15	22	22	2015	2023	water & irrigation systems, artificial intelligence	AGRICULTURAL ENGINEERING	male
IR	477	148	13501	7489	55	41	216	180	2009	2023	green synthesis of nanoparticles, antioxidant and antihypoxy activities	MEDICINAL CHEMISTRY	male
IR	297	54	7142	3727	46	34	192	136	2005	2023	electrochemistry, separation	ANALYTICAL CHEMISTRY	male
IR	73	17	1895	975	24	18	39	26	2009	2023	orthopedic surgeon, researcher in epidemiology, biostatistics, prediction model development and validation	ORTHOPEDICS	male
IR	164	83	1863	1653	24	21	37	33	2012	2023	neurocritical care	CRITICAL CARE MEDICINE	male
MY	114	48	719	617	15	13	21	18	2012	2023	occupational ergonomics, industrial ergonomics, work-related musculoskeletal disorders, risk assessment, exposure assessment	MANUFACTURING ENGINEERING	male
US	269	47	13265	4281	66	38	125	89	1989	2023	human behavioral ecology	ANTHROPOLOGY	female
PK	43	13	606	464	13	12	17	14	2011	2023	mechanical rock fragmentation, mining, tunnelling, abrasion and tool wear, rock mechanics	GEOLOGICAL ENGINEERING	male
IQ	69	45	829	542	15	13	28	25	2006	2023	molecular biology, cereal chemistry, plant metabolic pathway, abiotic stresses, bio-stimulation	AGRICULTURAL ENGINEERING	male
CY	24	7	266	170	9	7	9	6	2005	2023	developmental psychology, delinquency, gender studies	DEVELOPMENTAL PSYCHOLOGY	female
GR	548	113	11543	4831	55	32	262	155	2000	2023	orthopaedic surgery, complex reconstruction surgery, orthopaedic oncology & limb salvage surgery, spine & pelvis surgery	ORTHOPEDICS	male
IT	670	371	10283	6349	51	40	141	107	2004	2023	endoscopy, eus, ercp, pancreatic disease, biliary disease	GASTROENTEROLOGY, HEPATOLOGY	male
AU	115	72	4323	3829	39	37	69	69	2013	2023	climate change, urbanization, urban greenery, urban resilience, tourism	ARCHITECTURE	male
ZA	20	14	156	148	8	7	6	6	2018	2023	polyolefin characterization, thermal analysis, polymer fractionation, chromatography separation and crystallography	CRYSTALLOGRAPHY	male
PT	860	110	20033	6857	71	39	374	182	1988	2023	magnetic sensors, spintronics, biochips, materials	NANOSCIENCE, NANOTECHNOLOGY	male
	42	26	1203	783	12	11	12	11	2006	2023	critical care medicine, anaesthesiology	CRITICAL CARE MEDICINE	male
IL	60	13	540	282	11	9	12	9	2004	2023	social history, slavery, democracy, comedy	CLASSICS	female
NG	193	103	3369	2593	28	23	56	51	2012	2023	laser material processing, functionally graded materials, materials characterization, additive manufacturing/3d printing, renewa	METALLURGY, METALLURGICAL ENGINEERING	female
US	206	50	16995	8040	56	44	102	83	2001	2023	geographic information science (gis), land change science, modelling, statistics	GEOGRAPHY	male
CU	72	10	591	207	14	9	21	5	2002	2023	image segmentation, restoration, mathematical morphology, visual pattern recognition	CYBERNETICS	male
MX	585	49	5175	3169	21	16	35	23	2000	2023	climate change, urbanization, global environmental change, development, vulnerability	ENVIRONMENTAL STUDIES	male
AR	226	55	6306	1865	31	22	72	48	1993	2023	endocrinology, reproductive physiology and pathology, reproductive biotechnologies	VETERINARY SCIENCES	male
GB	317	13	14478	4500	64	30	211	93	1984	2023	solid state and surface chemistry and physics. materials science. x-ray spectroscopy.	INORGANIC CHEMISTRY, NUCLEAR CHEMISTRY	male
	46	21	720	314	14	11	16	13	2003	2023	signal processing, audio processing, detection and estimation, target tracking	LOGIC	male
EG	24	3	329	248	11	10	11	10	2012	2023	risk assessment-ultimate strength-shipyard and repair technology	MARINE ENGINEERING	male
AU	699	107	23458	12569	78	60	367	229	2000	2023	water treatment, wastewater treatment, membrane technology, filtration, desalination	ENVIRONMENTAL ENGINEERING	male
RU	307	73	4236	1833	37	23	88	52	1999	2023	world economy, economic development, economic growth, economic cycles and crises, finance	PUBLIC ADMINISTRATION	male
IR	476	152	11111	7430	56	46	189	170	2008	2023	food rheology, food biopolymers, food physics and engineering, food nanotechnology	FOOD SCIENCE, FOOD TECHNOLOGY	male
MX	170	56	4561	3567	28	23	52	40	2010	2023	critical care, internal medicine, ards, sepsis, outcomes	CRITICAL CARE MEDICINE	male
US	262	101	44431	17624	73	52	130	114	2002	2023	cancer genomics, epigenetics, biology, therapeutic targeting	PATHOLOGY	male
US	24	0	856	576	12	12	13	12	2012	2023	uncertainty quantification, stochastic processes, machine learning, numerical methods	FLUIDS, PLASMAS	male
US	145	61	2988	1924	30	25	60	49	2008	2023	traffic safety, highway design, advance statistical analysis	TRANSPORTATION, TRANSPORTATION SCIENCE, TRANSPORTATION TECHNOLOGY	male
RU	481	148	25281	13982	76	59	269	203	2001	2023	photosynthesis, artificial photosynthesis, catalysis, hydrogen energy, environmental stress	PHYSIOLOGY	male
IN	255	113	3477	2712	30	24	98	84	2008	2023	flow through fractured reservoirs - eor/egs - co2 sequestration	PETROLEUM ENGINEERING	male
IN	112	38	8453	4306	39	31	65	60	2003	2023	climate modelling, climate prediction	METEOROLOGY, ATMOSPHERIC SCIENCES	male
IN	1119	81	17219	4580	58	27	237	68	1985	2023	source rock geochemistry, basin modeling, petroleum geology	GEOLOGY	male
	55	21	1506	1339	23	20	33	33	2012	2023	experimental neurology, neurological diseases and therapy	CELL ENGINEERING, TISSUE ENGINEERING	male
IS	277	123	10075	7364	55	43	145	133	2009	2023	nutritional and environmental epidemiology	FOOD SCIENCE, FOOD TECHNOLOGY	male
BG	96	23	1285	651	19	15	31	18	1991	2023	polymeric biomaterials, surface engineering, polymeric composites and nanocomposites	POLYMER SCIENCE	female
GR	61	4	2636	502	25	12	36	17	1988	2023	mathematical physics, integrable systems, nonlinear differential and difference equations	MATHEMATICAL PHYSICS	male
FI	221	36	8179	3416	35	26	70	44	2000	2023	information systems, ict enabled services, ai based services	INFORMATION SYSTEMS	female
US	246	9	13556	2171	59	26	111	60	1990	2023	forest ecology, ecological restoration, conservation ecology, natural resource policy	FORESTRY	male
RU	205	25	25641	13925	30	25	58	45	2005	2023		LANGUAGE, LINGUISTICS	male
RU	71	1	3910	1193	14	11	18	13	2000	2023	history of art, semiotics	ART	male
RU	33	0	901	135	14	7	16	4	1984	2023	vertebrate paleontology	PALEONTOLOGY	male
PL	26	13	193	137	8	7	6	5	2010	2023	heavy metals homeostasis, plant stress, metallothioneins, molecular biology, bioinorganic chemistry	VETERINARY SCIENCES	female
IR	107	18	2114	1097	20	17	29	24	2009	2023	soil and machine interaction, coating tillage tools, conservation tillage, precision agriculture (soil sensing technology)	AGRICULTURAL ENGINEERING	male
	79	22	748	247	15	9	21	8	2004	2023	audiology	AUDIOLOGY, SPEECH-LANGUAGE PATHOLOGY	female
GR	273	102	6525	3672	40	31	112	79	2002	2023	software engineering, object-oriented design, software maintenance, software evolution, technical debt	SOFTWARE ENGINEERING	male
US	146	74	30520	11124	47	39	71	66	2005	2023	genomics, brain development, brain function, network analysis, stem cells	BEHAVIORAL SCIENCES	male
US	15	6	4292	4186	8	8	8	8	2017	2023	physics, condensed matter	ATOMIC PHYSICS, MOLECULAR PHYSICS, CHEMICAL PHYSICS	male
IR	396	231	10817	7563	46	41	137	115	2008	2023	health policy, health management, health economics, global health and international strategies	HEALTH POLICY, HEALTH SERVICES	male
	19	12	83	79	6	6	5	3	2017	2023	aerospace engineering	FLUIDS, PLASMAS	female
MY	87	54	5041	3596	19	19	24	24	2008	2023	primary immunodeficiencies, food allergy, atopic eczema, allergen immunotherapy, paeditric allergy	ALLERGY	male
NL	296	67	17405	7356	73	43	160	127	1996	2023	environmental infectious diseases, antimicrobial resistance, one health, global health, climate change	INFECTIOUS DISEASES	female
AT	651	173	31967	14211	88	57	475	365	2000	2023	drug delivery, bionanotechnology, medicinal chemistry, thiomers, tissue engineering	PHARMACOLOGY, PHARMACY	male
NL	200	62	5796	4208	37	30	78	57	2007	2023	sustainable building, sustainable energy systems, energy potential mapping, energy neutrality, climate adaptation	ARCHITECTURE	male
BR	501	165	30188	12858	86	54	305	228	1999	2023	fish ecology, fish biology, conservation biology, species introduction, floodplain ecology	ECOLOGY	male
IT	590	225	19909	11122	75	54	177	138	1994	2023	internal medicine, hepatology, metabolic disease, non alcoholic fatty liver disease, cardiovascular risk	TRANSPLANTATION	female
IT	545	181	66041	38436	75	54	226	175	2008	2023	stellar astrophysics, exoplanets, solar and stellar magnetic fields, stellar rotation, close binary systems	ASTRONOMY, ASTROPHYSICS	male
BR	264	38	1921	763	22	13	57	20	1999	2023	embedded systems, operating systems, wireless sensor networks, internet of things	HARDWARE & ARCHITECTURE	male
BR	591	180	2497	1266	22	17	84	36	1998	2023	hydrodynamics, ocean engineering, dynamics of floating bodies, cables and risers	OCEAN ENGINEERING	male
ES	87	13	6996	5064	23	18	33	25	2006	2023	soft computing, information retrieval, recommender systems, scientometrics	ARTIFICIAL INTELLIGENCE	male
ES	736	213	30250	18286	93	68	456	357	2005	2023	bioactive ingredients, intrumental analysis, metabolomic, microencapsulation	ANALYTICAL CHEMISTRY	male
ES	267	26	6819	1566	47	20	145	42	1990	2023	analytical chemistry, chemometrics, luminescence sensors	ANALYTICAL CHEMISTRY	male
IN	133	23	5437	2402	40	29	97	61	2002	2023	analytical chemistry, electrochemistry, sensors, energy devices, chromatography	ANALYTICAL CHEMISTRY	male
UG	1643	531	521927	326353	272	222	969	834	2000	2023	medicine	PHARMACOLOGY, PHARMACY	male
CA	27	10	163	130	7	7	5	4	2011	2023	thermo-fluids, energy system, turbulent flows, vortex interaction, ice dynamics	FLUIDS, PLASMAS	male
	357	45	10919	4665	57	34	145	91	1996	2023	gastrointestinal microbiota, inflammatory bowel disease, crohn's disease, celiac disease	GASTROENTEROLOGY, HEPATOLOGY	male
GB	316	138	21980	13979	64	56	136	124	2005	2023	environmental chemistry, pollution, water quality, environmental epidemiology, analytical chemistry	ANALYTICAL CHEMISTRY	female
US	282	86	7488	3328	45	30	137	104	1998	2023	genomics, entomology, proteomics, metabolomics, international development	ENTOMOLOGY	male
MX	133	54	4768	3160	37	28	81	59	1997	2023	tropical seagrass ecology	LIMNOLOGY	female
BR	208	94	2271	1822	29	26	47	44	2013	2023	neuroimaging, mri, neurophysics, neurosciences	NEUROIMAGING	male
AT	100	17	1194	568	19	13	31	17	2004	2023	logic, аutomated reasoning, formal methods, blockchain, cryptocurrency	LOGIC	male
ES	493	95	20900	6109	69	34	334	171	1995	2023		INORGANIC CHEMISTRY, NUCLEAR CHEMISTRY	male
US	104	34	5047	2539	35	25	51	42	2002	2023	plants, maize, bioinformatics, phenomics, semantics	AGRONOMY	female
RO	79	45	55816	55071	28	28	33	31	2017	2023	cardiology, health, statistics	PHARMACOLOGY, PHARMACY	female
US	125	36	9712	5023	37	32	60	55	2003	2023	motivation, education	EDUCATIONAL PSYCHOLOGY	female
CH	413	68	24865	6576	81	45	227	155	1992	2023	nanoscience, nanoelectronics, quantum physics, quantum electronics	NANOSCIENCE, NANOTECHNOLOGY	male
US	917	25	44989	13747	109	57	395	250	1992	2023	optimization, multiscale energy systems engineering, synthesis, scheduling, computational biology	ENERGY & FUELS	male
AT	562	115	9290	3752	45	28	170	82	2000	2023	wireless communications, statistical signal processing	TELECOMMUNICATIONS	male
DE	13	1	123	53	4	3	3	3	2010	2023		ERGONOMICS	male
GB	1995	433	84893	32788	143	82	700	469	1990	2023	dermatology, psoriasis, skin ageing	DERMATOLOGY	male
US	173	31	16063	5971	47	31	108	53	1999	2023	herpetology, systematics, biogeography, evolution, conservation biology	HISTORY	male
US	121	53	6581	2208	40	30	67	56	2000	2023	herpetology, evolution, systematics	FORESTRY	male
US	506	233	10444	7378	54	44	142	125	2009	2023	implementation science, geriatric emergency medicine, evidence based medicine, diagnostic, meta-analysis	EMERGENCY MEDICINE	male
US	207	9	27104	6572	54	29	109	64	2000	2023	graphene, organic semiconductors, perovskite photovoltaics, materials science, nanotechnology & chemical engineering	CHEMICAL ENGINEERING	male
GR	62	21	908	529	17	13	22	15	2002	2023	marine engineering, tribology, surface texturing, vibrations and acoustics, ship propulsion: shaft alignment / vibrations	MARINE ENGINEERING	male
IT	20	0	3115	483	28	9	49	8	1984	2023	struttura dei nuclei e delle particelle elementari	NUCLEAR PHYSICS	male
US	276	85	12072	5029	54	38	124	90	1992	2023	fluid/particle transport, interfacial phenomena, coatings, liquid repellency, multiphase heat and mass transfer	INDUSTRIAL ENGINEERING	male
GR	129	47	7091	4459	38	33	72	68	2006	2023	relational and cyberaggression, social cognition, big5, emerging adulthood and humor, teacher stress and burnout	EDUCATIONAL PSYCHOLOGY	male
US	47	6	7625	4182	17	16	24	20	2002	2023	social psychology, environmental psychology	ENVIRONMENTAL STUDIES	female
IN	226	65	24878	17141	68	60	109	102	2011	2023	computational biology, biotechnology, zebra fish analysis, enzyme analysis	BIOTECHNOLOGY, APPLIED MICROBIOLOGY	male
OM	64	28	1812	1506	22	20	27	26	2011	2023	enzymology, microbiology, soil biology, soil organic p, phytases	AGRICULTURAL ENGINEERING	male
IN	9	4	88	74	4	4	2	2	2015	2023	ayurveda, panchakarma, yoga	INTEGRATIVE MEDICINE, COMPLEMENTARY MEDICINE	female
MX	100	1	2392	606	27	13	63	17	1994	2023	robotics, coomputer vision, robot control, geometric computing, geometric algebras	CYBERNETICS	male
US	59	2	3574	1087	21	12	28	14	1988	2023	demography, infertility, korea	DEMOGRAPHY	female
GB	190	44	4799	2726	40	27	73	61	2005	2023	invasive species, biofouling, marine, biosecurity	MARINE BIOLOGY, FRESHWATER BIOLOGY	female
GR	83	18	1148	799	18	14	23	17	2006	2023	computational biology, single cell genomics, spatial transcriptomics, ai/ml medical imaging, medical informatics	MEDICAL INFORMATICS	male
GR	198	50	5176	2638	41	28	87	62	2004	2023	medicine intensive care respiratory medicine	CRITICAL CARE MEDICINE	male
ZA	619	140	37625	23201	87	62	311	246	2001	2023	physical activity and public health, non-communicable diseases, health behavior change, global south and healthy cities, obesity	HOSPITALITY, LEISURE, SPORT, TOURISM	female
IR	74	20	2009	1368	20	18	32	28	2011	2023	emulsion polymerization, catalyst, solar energy	PETROLEUM ENGINEERING	male
IR	127	56	1838	1248	22	19	46	41	2012	2023	complementary/alternative/traditional medicine, preventive medicine	INTEGRATIVE MEDICINE, COMPLEMENTARY MEDICINE	female
ES	885	327	13223	8140	52	43	254	166	2000	2023	vaccines - meningococcal disease - sars-cov-2 - rotavirus - enterovirus - bronchiolitis - respiratory syncytial virus - pneumoco	INFECTIOUS DISEASES	male
ES	164	40	3553	2538	31	26	49	43	2008	2023	structural concrete, construction engineering, construction materials	CONSTRUCTION, BUILDING TECHNOLOGY	male
ES	284	101	11492	5263	53	37	167	131	1996	2023	carbon materials, adsorption, catalysis, supercapacitors, energy storage	INORGANIC CHEMISTRY, NUCLEAR CHEMISTRY	male
ID	21	20	73	73	5	5	1	1	2019	2023	emissions reduction, alternative fuel, marine engineering	MARINE ENGINEERING	male
DK	567	155	15617	7416	65	39	256	186	1997	2023	thermodynamics, oil & gas, product design, colloids & interfaces, biotechnology	THERMODYNAMICS	male
IR	498	215	7803	5555	46	36	206	173	2009	2023	organic chemistry, multi-component reactions, natural product synthesis, asymmetric synthesis, application of nano-c	ORGANIC CHEMISTRY	female
GB	68	24	2274	1067	20	16	23	21	2006	2023	developmental psychology	DEVELOPMENTAL PSYCHOLOGY	male
AE	246	28	4446	1501	40	21	76	47	1997	2023	human factors/ergonomics, engineering psychology, high-performance footwear, body scanning, dhm	OPERATIONS RESEARCH, MANAGEMENT SCIENCE	male
EG	61	7	991	348	18	10	35	13	1988	2023	paleontology, stratigraphy, paleoecology, taphonomy	PALEONTOLOGY	male
DE	33	33	178	178	7	7	5	5	2021	2023	aero-engine, anti-icing, impinging jet, solar energy, magnetohydrodynamic	THERMODYNAMICS	male
IR	93	39	378	300	12	11	15	12	2011	2023	traditional medicine	INTEGRATIVE MEDICINE, COMPLEMENTARY MEDICINE	female
US	134	74	2012	1742	23	21	34	33	2011	2023	innate immunity, transplantation, obstructive airway disease	CRITICAL CARE MEDICINE	male
SG	66	4	141	55	6	4	3	0	2008	2023	international relations	ASIAN STUDIES	male
US	307	175	5637	4113	39	35	101	91	2011	2023	optics and photonics	OPTICS	male
US	72	12	2615	727	24	16	42	24	1997	2023	conservation biology, population genetics, molecular ecology, systematics, evolution	MARINE BIOLOGY, FRESHWATER BIOLOGY	male
US	443	102	9387	7108	49	39	152	139	2010	2023	anesthesiology, informatics, health policy, lgbtq health, philanthropy	ANESTHESIOLOGY	male
ES	271	63	5034	2781	37	28	82	63	2005	2023	educational psychology	DEVELOPMENTAL PSYCHOLOGY	male
NL	272	23	13401	4154	61	33	151	101	1993	2023	ageing - cerebrovascular control - diabetes exercise - orthostatic stress - autonomic function - machine learning - biophysical	GENERAL MEDICINE, INTERNAL MEDICINE	male
ES	623	57	13519	4509	61	34	259	136	1996	2023		ANALYTICAL CHEMISTRY	male
ES	260	40	10933	3563	50	23	147	64	1997	2023	organic materials. polymers. optoelectronics	ORGANIC CHEMISTRY	male
IN	14	14	30	30	3	3	0	0	2019	2023	phytochemistry, crystallography, spectroscopy, molecular docking, molecular dynamics	CRYSTALLOGRAPHY	male
US	226	76	10874	7352	50	43	98	83	2006	2023		SOCIAL WORK	female
IR	309	128	7328	5279	45	36	127	119	2009	2023	food biotechnology, application of nano in food science and technology	FOOD SCIENCE, FOOD TECHNOLOGY	male
NG	41	21	76	48	6	3	3	1	2011	2023	hydrodynamics, ship power plant, offshore engineering, renewable energy	MARINE ENGINEERING	male
GR	311	22	11209	4202	52	31	145	86	1996	2023	fish biology, fisheries, fisheries ecology, fisheries management, marine ecology	FISHERIES	male
GR	170	64	3924	2975	33	27	62	53	2007	2023		REMOTE SENSING	male
IS	85	10	14561	3008	28	16	35	19	1994	2023	genetics, genomics, conservation biology, ophthalmology, cancer	HISTORY	male
BR	111	52	3179	1679	29	23	66	55	2003	2023	energy storage systems, supercapacitors, redox-flow batteries	ELECTROCHEMISTRY	male
BR	47	24	459	300	13	11	15	11	2003	2023	recognition memory, memory conformity, retrieval practice	EXPERIMENTAL PSYCHOLOGY	male
IR	166	28	3314	2016	37	29	76	63	2004	2023	materials, surface engineering, coating, heat treatment, solidification	METALLURGY, METALLURGICAL ENGINEERING	male
RS	100	18	2904	1497	29	23	52	40	2005	2023	lactic acid bacteria, fermented dairy products, functional foods	METALLURGY, METALLURGICAL ENGINEERING	female
IT	199	116	6268	4851	36	34	92	84	2012	2023	robotics, rehabilitation, prosthetics, humanoids, mechatronics	ROBOTICS	male
ES	490	75	10735	3622	56	30	249	111	1992	2023	analytical chemistry	ANALYTICAL CHEMISTRY	male
ES	528	112	8736	4779	43	33	129	99	1998	2023	global navigation satellite systems, ionosphere, precise positioning, space weather	APPLIED MATHEMATICS	male
ES	615	100	30469	14335	87	58	300	232	2003	2023	nutrition and metabolism, sport nutrition, anti-aging medicine, fitness for health, youth health	PHYSIOLOGY	male
ES	146	99	10066	9018	37	35	66	66	2012	2023	scimat, bibliometric, science mapping, graph mining, text mining	ARTIFICIAL INTELLIGENCE	male
BR	74	27	591	439	14	12	24	20	2007	2023	paleontology, paleoichnology, paleoecology, astrobiology	PALEONTOLOGY	male
BR	818	164	12329	5712	51	38	293	175	1998	2023	entomology, integrated pest management, biological control, ecotoxicology, ecology	ENTOMOLOGY	male
BR	232	46	2540	960	24	14	52	19	2001	2023	logic	LOGIC	male
US	206	15	5332	1981	33	24	99	51	1993	2023	compositional simulation, oil adsorption, phase equilibria, enhanced oil recovery, hydrates	PETROLEUM ENGINEERING	female
BR	660	1	4647	1525	37	19	133	60	2001	2023	audiology	AUDIOLOGY, SPEECH-LANGUAGE PATHOLOGY	female
ES	1185	24	63013	29192	131	88	604	459	2004	2023	cancer epidemiology	PUBLIC HEALTH, ENVIRONMENTAL HEALTH, OCCUPATIONAL HEALTH	female
NL	920	20	118735	33342	84	51	387	174	1988	2023	literature studies, media theory	LITERATURE	male
ES	230	30	4118	1413	30	16	84	39	1997	2023	biophysics, quantum chemistry, vibrational spectroscopy	ATOMIC PHYSICS, MOLECULAR PHYSICS, CHEMICAL PHYSICS	male
MY	116	46	2817	2504	22	21	42	37	2013	2023	renewable energy, highway and transportation engineering, microwave engineering	TRANSPORTATION, TRANSPORTATION SCIENCE, TRANSPORTATION TECHNOLOGY	male
US	17	8	1072	313	5	4	3	3	2004	2023	health and well-being being, african american families, family life education	FAMILY STUDIES	male
IR	121	62	3934	3554	36	31	63	58	2011	2023	electrochemical sensors, conducting polymer, corrosion, electrosynthesis, energy storage	ELECTROCHEMISTRY	male
US	120	70	1117	825	18	15	32	24	1998	2023	clinical informatics, data science, secondary use of ehr data, data quality, ophthalmic informatics	MEDICAL INFORMATICS	female
ES	521	130	64217	29843	65	44	246	141	1997	2023	epidemiology	PUBLIC HEALTH, ENVIRONMENTAL HEALTH, OCCUPATIONAL HEALTH	male
	139	19	9618	1800	44	21	76	40	1997	2023	wireless networking, computer networking, spectrum, large scale systems, cloud	AUTOMATION, CONTROL SYSTEMS	male
GR	382	63	70362	48797	48	35	125	78	2010	2023	ophthalmology, retina, vitreous	OPHTHALMOLOGY	male
BD	845	178	6748	3501	34	25	157	88	1996	2023		PARASITOLOGY	male
IR	157	11	2497	922	26	16	56	23	1992	2023		POLYMER SCIENCE	male
SE	1034	409	4346	2927	30	21	101	66	2000	2023	sustainable development, agro-diversity, climate change	DEVELOPMENT STUDIES	male
IR	132	38	6108	3812	36	26	63	46	2004	2023	polymeric biomaterials and tissue engineering	BIOMATERIALS	male
EG	162	76	1539	1355	21	19	55	49	2014	2023	otorhinolaryngology-head and neck surgery, maxillofacial surgery, obstructive sleep apnea surgery, velopharyngeal incompetence a	OTORHINOLARYNGOLOGY	male
MY	160	65	1776	1264	22	19	48	42	2009	2023	machining, sustainable manufacturing, waste recovery and recyling (iswa, ensearch)	MANUFACTURING ENGINEERING	male
	698	193	54714	25922	114	77	401	333	2002	2023	epidemiology and public health	GENETICS & HEREDITY	female
DE	22	22	331	331	8	8	8	8	2019	2023	thermodynamics, separation process, biocatalysis, molecular modeling	THERMODYNAMICS	male
AU	35	13	570	239	12	9	15	6	2001	2023		NUCLEAR SCIENCE, NUCLEAR TECHNOLOGY	male
AT	911	91	90251	19534	127	59	512	279	1995	2023	organic semiconductors, organic solar cells, bio-organic electronics, co2 recycling	PHYSICAL CHEMISTRY	male
ES	230	146	72687	65200	84	83	155	155	2016	2023	general relativity, gravitational waves, dark matter	ENERGY & FUELS	female
IN	256	71	15193	7143	66	43	178	126	2002	2023	chemistry	PHYSICAL CHEMISTRY	male
US	230	26	16978	4792	50	31	105	69	1996	2023	world music pedagogy, children's musical cultures	MUSIC	female
GB	268	70	12702	5178	62	37	144	98	1990	2023	public health	TROPICAL MEDICINE	female
	28	21	591	540	15	13	18	16	2011	2023	nmr, electrolytes, batteries, supercapacitors, polymers	HARDWARE & ARCHITECTURE	male
ZA	16	5	225	142	9	7	9	6	2013	2023	chemical thermodynamics, separation technology, phase equilibrium -(gas hydrates-vle-lle-sle), biofuels, wastewater treatment	THERMODYNAMICS	male
US	46	26	1180	952	15	14	20	18	2012	2023	quantitative ecology, energetics, ornithology, marine ecology, disease ecology	ORNITHOLOGY	male
FR	183	60	7031	3322	47	30	104	82	1997	2023	serotonin, dopamine, basal ganglia, neurochemistry, parkinson's disease	NEUROSCIENCES	male
BR	1362	208	15554	7685	65	46	260	165	2002	2023	reprodução animal - animal reproduction - veterinay	AGRICULTURE, DAIRY, ANIMAL SCIENCE	male
IN	135	14	5341	1465	28	15	41	20	1993	2023	astroparticle physics, dark matter, neutrinos, cosmology, ultra-high energy cosmic rays	NUCLEAR PHYSICS	male
IN	98	29	7680	5486	48	42	77	72	2013	2023	biomass valorisation, polymers, waste utilization	FOOD SCIENCE, FOOD TECHNOLOGY	male
IN	358	56	9925	4335	49	32	202	127	2002	2023	leather science and technology	PHYSICAL CHEMISTRY	male
AU	688	326	24835	20002	89	77	409	383	2010	2023	geological engineering, co2 sequestration, geothermal, resources engineering, mineral	ENERGY & FUELS	male
DE	114	60	6596	4589	39	32	68	61	2006	2023		VIROLOGY	female
IR	1128	444	25539	16500	81	60	506	414	2007	2023	facilities design, supply chain, scheduling, transportation, meta-heuristics.	INDUSTRIAL ENGINEERING	male
US	84	59	3788	3586	20	19	28	26	2012	2023	clinical immunology, vaccines, infectious diseases, allergy, covid-19	ALLERGY	male
MX	17	5	170	90	6	5	5	3	2007	2023	biomaterials, hydrogels, hybrid materials, phase equilibria, polymer synthesis	THERMODYNAMICS	male
CL	619	421	11400	10196	53	50	233	226	2014	2023	sport sciences, exercise physiology, strength and conditioning, physical activity and health, biomechanics and physiotherapie	REHABILITATION	male
ES	189	25	42491	15459	63	45	131	95	2002	2023	statistical physics, complex networks, complex systems, collective motion	APPLIED PHYSICS	male
NO	62	13	1960	1105	27	20	35	34	2009	2023	veterinary bacteriology, zoonoses, animal microbiome	MYCOLOGY	female
CZ	110	20	341	251	10	8	10	8	2010	2023	veterinary oncology	VETERINARY SCIENCES	female
US	44	17	2843	2780	12	12	12	12	2016	2023	internal medicine, interventional pulmonology, allergy and immunology	ALLERGY	male
NG	102	23	2917	1393	34	22	69	49	2006	2023	mycology / applied microbiology & biotechnology	MYCOLOGY	male
IR	43	34	201	194	7	6	5	5	2015	2023	persian medicine	INTEGRATIVE MEDICINE, COMPLEMENTARY MEDICINE	male
IR	371	251	13648	12332	66	63	207	202	2013	2023	aquaculture, immunomodulation, fish nutrition, feed additives, prebiotics	FISHERIES	male
IR	17	6	192	155	7	7	5	5	2014	2023	physical medicine and rehabilitation	ERGONOMICS	male
IN	770	64	7913	2607	42	25	179	66	1984	2023	biophysics, microbiology, free radicals biology & molecular mutagenesis	NUCLEAR PHYSICS	male
US	345	193	6806	5897	45	44	96	89	2007	2023	cropping systems modeling, agronomy, crop physiology, bioenergy	AGRONOMY	male
NO	275	36	9805	3674	52	30	136	98	1998	2023	regeneration, enamel, titanium implants, bone graft materials, tissue engineering	BIOMATERIALS	male
GR	157	48	6513	2455	42	29	77	59	1998	2023	immunology, autoimmunity, systemic lupus erythematosus	RHEUMATOLOGY	male
GR	312	30	5209	2131	34	19	111	37	1998	2023	mobile computing, sensor networks, pervasive computing, web protocol engineering	TELECOMMUNICATIONS	male
CH	1212	110	131806	38636	160	76	647	332	1985	2023	genetics, genomics, genetic/genomic medicine	GENETICS & HEREDITY	male
US	50	2	6664	1360	31	19	44	28	1988	2023	aging, caregiving, family, health	FAMILY STUDIES	female
MY	60	50	1983	1952	20	20	28	28	2017	2023	composite material, high velocity impact, low velocity impact, damage characterisation, non destructive testing.	MANUFACTURING ENGINEERING	female
US	122	54	1818	1256	13	12	16	14	2013	2023	heart failure, echocardiography, cardiac mri	TRANSPLANTATION	male
BR	618	167	11287	8469	50	38	180	130	2009	2023	oral and maxillofacial surgery, dental implants	DENTISTRY, ORAL SURGERY, ORAL MEDICINE	male
US	544	58	35998	15091	99	64	312	251	2003	2023	maternal fetal medicine	OBSTETRICS, GYNECOLOGY	male
ET	5	0	71	58	2	1	1	1	2005	2023	geology and engineering	GEOLOGICAL ENGINEERING	male
GR	36	9	432	236	10	9	11	9	2004	2023	driving behaviour	ERGONOMICS	male
MY	137	31	4550	3130	31	25	56	47	2010	2023	industrial development, technology, innovation, development	DEVELOPMENT STUDIES	male
RU	173	16	2306	421	14	10	20	10	1994	2023	врожденный иммунитет, нейроиммунные взаимодействия, innate immunity, psychoneuroim	RESEARCH MEDICINE, EXPERIMENTAL MEDICINE	female
RU	125	23	14064	8166	19	18	29	21	2005	2023	education, applied linguistics, russian language teaching, language teaching methodology, обучение русскому	LANGUAGE, LINGUISTICS	male
RU	166	89	1744	1053	24	18	56	40	2011	2023	cultural studies, social (cultural) anthropology, ethnoculture, sociology of artificial intelligence	CULTURAL STUDIES	female
RU	313	56	6090	2775	42	29	126	72	1999	2023	diamond, experimental mineralogy, mantle, high-pressure experiments	MINERALOGY	male
GH	471	199	5512	4617	34	30	106	89	2006	2023	environmental protection, safety technology, health surveillance	PUBLIC ADMINISTRATION	male
DE	19	4	1282	729	12	12	13	12	2013	2023	nanoscience, magnetic nanomaterials, quantaum dots, surface modification and functionalization, nano-bio interactions and biolog	ELECTROCHEMISTRY	male
SA	161	104	7115	6410	49	47	108	103	2014	2023	nanomaterials, bioinorganic chemistry	INORGANIC CHEMISTRY, NUCLEAR CHEMISTRY	male
DE	41	18	740	529	17	15	22	18	2008	2023	physics	SPECTROSCOPY	male
MY	10	10	61	61	5	5	1	1	2019	2023		CRYSTALLOGRAPHY	female
IN	666	121	14889	7580	64	37	226	141	2002	2023	epidemiology, vector biology, virology	VIROLOGY	male
ES	179	53	6532	4135	41	31	90	65	2002	2023	microbiology, mycology, phylogeny, taxonomy	MYCOLOGY	male
NL	122	35	3983	2159	31	28	48	44	2005	2023	scanning probe microscopy, magnetism, superconductivity, dirac materials	MICROSCOPY	male
GR	305	119	3635	2294	33	23	67	39	1999	2023	hematology / bone marrow transplantation / leukemia	TRANSPLANTATION	male
US	141	52	2626	1471	28	23	38	36	2008	2023	geochemistry, water-rock interaction, co2 sequestration, hydrology	GEOLOGICAL ENGINEERING	female
CO	89	22	2547	1548	26	21	34	31	2006	2023	mycology, essential oils, molecular fungal identification, antifungal susceptibility, antifungal resistance	MYCOLOGY	female
DE	65	27	3776	2552	25	21	34	31	2011	2023	cyberbullying, bullying, discrimination, social development, diversity in school	EDUCATIONAL PSYCHOLOGY	female
GB	394	49	11671	4370	58	35	166	108	1992	2023	dental ultrasonics	DENTISTRY, ORAL SURGERY, ORAL MEDICINE	male
NL	352	79	15449	4631	66	37	167	111	1987	2023	vascular nephrology, endothelial cell biology, post-transcriptional regulation	UROLOGY, NEPHROLOGY	male
ES	445	170	13405	6548	46	35	124	95	2001	2023	rheumatology	RHEUMATOLOGY	male
GR	191	22	10277	2575	49	27	99	58	1995	2023	mechanics of deformable bodies, micromechanics, contact mechanics, optomechanics	MECHANICS	male
US	62	18	916	602	20	15	35	23	2010	2023	critical care medicine, anesthesiology	CRITICAL CARE MEDICINE	female
GR	34	8	803	380	14	10	16	10	2000	2023	microcirculation, biomedical imaging, bio-microscopy, biomedical informatics, biomedical engineering	MEDICAL INFORMATICS	male
CA	371	93	22542	10065	77	47	196	161	2001	2023	tropical dry forests, forest dynamics, hyperspectral remote sensing, lidar, lianas	METEOROLOGY, ATMOSPHERIC SCIENCES	male
IN	171	116	2162	1726	22	19	38	32	2005	2023	critical care medicine, anesthesiology	CRITICAL CARE MEDICINE	male
GB	21	14	213	201	8	8	7	7	2015	2023	physical ergonomics, work physiology	ERGONOMICS	male
GB	321	17	56644	29355	81	51	192	119	1997	2023	empirical software engineering, software engineering, empirical methods, statistical methods, meta-analysis	SOFTWARE ENGINEERING	female
US	576	145	60480	22158	107	73	318	241	1995	2023	ptsd, anxiety, treatment, translational research, virtual reality	PSYCHIATRY	female
ES	95	43	1854	1706	29	25	57	55	2014	2023	agronomy, plant science, agricultural climatology, soil science	AGRICULTURAL ENGINEERING	male
IN	101	26	629	473	14	13	21	14	2010	2023	alternate fuels & biodiesel applications in engines	MARINE ENGINEERING	male
IN	552	187	26009	17792	86	70	246	220	2005	2023		CIVIL ENGINEERING	male
IS	109	31	20950	10297	52	47	67	63	2006	2023		DENTISTRY, ORAL SURGERY, ORAL MEDICINE	male
NL	84	41	1610	1157	22	22	29	26	2006	2023	hallucinations, cognition, brain connectivity - neuroimaging, schizophrenia, non-invasive brain stimulation	NEUROIMAGING	female
AU	56	20	952	623	12	12	14	13	2010	2023	dental biomaterials	MANUFACTURING ENGINEERING	female
ES	339	107	8493	4783	50	34	206	155	2001	2023	coordination chemistry	INORGANIC CHEMISTRY, NUCLEAR CHEMISTRY	male
ES	167	144	2564	2544	29	29	53	52	2017	2023	load quantification, physical fitness, strength and conditioning, injury prevention, sports technology	SPORT SCIENCES	male
ES	215	49	2023	1279	23	19	50	33	2006	2023	martial arts, combat sports, physical education, teacher education, formative assessment	SPORT SCIENCES	male
US	210	13	17438	5086	64	31	138	88	1993	2023	ecological physiology, ecophysiology, ecology, stable isotopes, physiological ecology	ZOOLOGY	male
AR	80	1	1810	799	23	16	26	22	2004	2023		RESEARCH MEDICINE, EXPERIMENTAL MEDICINE	female
IT	127	41	2482	1271	23	17	34	22	2005	2023		DEMOGRAPHY	female
US	1	0	3468	2250	1	1	1	1	2010	2023	the danger of a sigle story	LITERATURE	female
KE	21	8	169	142	7	7	6	6	2016	2023	mechanical engineering, naval architecture, marine engineering	MARINE ENGINEERING	male
	281	2	42157	6350	57	29	122	49	1991	2023		BUSINESS	male
CA	96	17	6162	2817	36	26	56	41	2003	2023	chemical ecology - genomics - plant-insect interactions - molecular biology	FORESTRY	male
US	52	15	9288	3433	29	24	32	31	2007	2023	machine learning, compuational science, computational biology, bioinformatics	METEOROLOGY, ATMOSPHERIC SCIENCES	male
US	248	74	13574	3372	46	32	78	62	1993	2023	cancer biology, epithelial biology, inflammatory bowel disease, epithelial wound healing, transcriptional repression	GASTROENTEROLOGY, HEPATOLOGY	male
GR	46	2	3875	755	20	14	22	16	2000	2023	orthopedics	ORTHOPEDICS	male
US	809	85	108748	31651	139	73	484	278	1985	2023	psychiatry and psychology, genetics	PSYCHIATRY	male
DE	161	29	2361	1008	22	17	51	26	2000	2023	cognitive development, spatial cognition, gender and stem, family development, cross-cultural psychology	DEVELOPMENTAL PSYCHOLOGY	female
GR	423	6	8544	946	44	9	234	7	1984	2023	theoretical atomic, molecular, optical physics, quantum chemistry	PHYSICAL CHEMISTRY	male
BR	239	122	3282	2578	31	30	79	76	2010	2023	paleoceanography, paleoclimatology, climate change, atlantic ocean	HUMANITIES	male
RO	232	130	1238	1049	17	17	40	38	2013	2023	medical statistics, research methodology, r, meta-analyses, systematic reviews	MEDICAL INFORMATICS	male
CA	59	18	2064	1057	21	17	31	28	2002	2023	ecohydrology, micrometeorology and urban biophysical environments	CULTURAL STUDIES	male
US	25	2	1157	635	12	10	13	10	2011	2023	language identification, speaker identification, pathological voice classification, asr, tts	LOGIC	male
TR	91	33	1436	1258	22	21	34	33	2013	2023	erps/eros, cognitive neuroscience, cognitive interventions, aging, neurodegenerative diseases	EXPERIMENTAL PSYCHOLOGY	female
IN	47	10	1370	755	17	14	24	18	2005	2023	food science, nutrition, food processing	AGRICULTURAL ENGINEERING	female
DZ	48	26	136	121	8	7	3	3	2015	2023		VETERINARY SCIENCES	male
BR	382	110	4909	2731	29	25	83	53	2003	2023	water-adaptive design & innovation solutions	WATER RESOURCES	male
US	511	36	78503	39464	76	45	203	120	2003	2023	surgery, gastroenterology, obesity	SURGERY	male
	40	3	112	38	6	3	3	1	1999	2023	applied thermodynamics, refrigeration, air conditioning, cryogenics, thermal systems	THERMODYNAMICS	female
GB	331	195	23322	15869	55	49	118	113	2006	2023	biostatistics, statistics, epidemiology	TROPICAL MEDICINE	female
	45	19	393	294	12	10	20	13	2013	2023	x-ray crystallography, material science, powder diffraction, single crystal diffraction, synchrotron	CRYSTALLOGRAPHY	male
AU	2388	551	33047	20285	73	55	683	447	2002	2023	roads, sustainability, infrastructure, asset management, disaster mgmt	CONSTRUCTION, BUILDING TECHNOLOGY	male
BR	255	18	9960	2686	54	30	131	65	1984	2023	trypanosomatid, phylogeny, evolution biogeography, taxonomy, malaria	PARASITOLOGY	male
ES	176	65	3428	2272	31	27	64	55	2007	2023	clinical psychology, aging, frailty, developmental psychology	DEVELOPMENTAL PSYCHOLOGY	male
GB	436	227	22960	17393	68	61	206	200	2007	2023	data science, health services research, primary care, public health, biostatistics	HEALTH POLICY, HEALTH SERVICES	male
US	264	30	19377	4212	60	32	152	83	1990	2023	systems neuroscience, motor learning, robotics, rehabilitation, computational neuroscience	BIOMEDICAL ENGINEERING	male
US	377	128	14630	7691	61	42	179	155	2003	2023	rehabilitation, brain injury	REHABILITATION	female
IT	527	99	6735	3019	43	27	201	113	1992	2023	inorganic, bioinorganic and coordination chemistry, pharmaceutical chemistry, nmr spectroscopy, metabolomics	INORGANIC CHEMISTRY, NUCLEAR CHEMISTRY	male
DE	404	66	38973	13744	96	59	245	198	1995	2023	language, cognitive neuroscience, neural networks, speech language therapy, pragmatics	LANGUAGE, LINGUISTICS	male
SE	72	22	917	614	14	14	18	16	2008	2023	veterinary science, applied animal behaviour, animal welfare, dairy cattle, working equines	VETERINARY SCIENCES	female
GR	20	0	3648	1374	29	17	52	28	2003	2023	physical metallurgy welding	METALLURGY, METALLURGICAL ENGINEERING	male
IT	422	96	5463	2209	38	21	164	80	1994	2023	mineralogy, crystal-chemistry, spectroscopy, material science	MINERALOGY	male
ES	63	40	1150	853	20	16	36	32	2010	2023	sport sciences, neuroscience, physiology	SPORT SCIENCES	male
DE	143	15	3233	1248	24	16	39	26	2005	2023	synergy research, "omic" technologies, immunology, personalized medicine, drug screening	RESEARCH MEDICINE, EXPERIMENTAL MEDICINE	female
	240	155	6219	3976	34	29	59	56	2009	2023	rheumatology	RHEUMATOLOGY	male
ES	679	215	20287	10037	83	53	300	251	1997	2023	life cycle assessment, circular economy, carbon footprint, ecodesign, biochemical reactors	CHEMICAL ENGINEERING	male
AT	20	10	591	478	10	8	10	8	2009	2023	chinese politics, popular protest and protest governance, political communication, social and political trust	ASIAN STUDIES	male
IR	11	4	81	71	5	4	4	4	2016	2023	human factors and ergonomics	ERGONOMICS	male
NL	476	12	33228	8655	93	43	255	137	1990	2023	biostatistics, meta-analysis, survival analysis, prediction models	STATISTICS, PROBABILITY	male
AU	73	39	1213	867	18	17	36	31	2010	2023	co-crystals, hydrates, high-pressure, neutron, crystallography	NUCLEAR SCIENCE, NUCLEAR TECHNOLOGY	female
DE	204	30	13269	4068	63	37	126	94	1994	2023	epstein-barr virus, lymphomas	VIROLOGY	male
IR	181	47	3327	2181	35	27	96	80	2008	2023	medicinal chemistry	MEDICINAL CHEMISTRY	male
DE	428	142	66946	35042	115	86	263	249	2003	2023	animal ecology, global change, agroecology, insects, bees	ECOLOGY	male
GR	117	51	4113	3089	32	24	58	47	2007	2023	otorhinolaryngology, rhinology, olfaction, salivary glands	OTORHINOLARYNGOLOGY	male
NG	72	38	29667	26388	24	24	26	26	2016	2023	medical sociology, social gerontology with bias in nutrition and mental health, social demography, bioethics, qualitative data	SOCIOLOGY	male
GB	270	81	23106	15609	50	45	106	96	2007	2023	mri, diffusion mri, fibre-tracking, hardi	BIOMEDICAL ENGINEERING	male
IE	98	23	11358	4743	43	32	63	53	2002	2023	natural history of plants	ENVIRONMENTAL SCIENCES	male
US	148	44	18198	6437	30	18	63	37	1994	2023	philosophy of science, history of science, sociology of science, evolution, genetics	PHILOSOPHY	male
US	299	72	14003	6120	59	38	146	109	1999	2023	women's health care, menopause, mentoring	NURSING	female
ES	590	81	33288	16797	85	54	282	191	2000	2023	antioxidants, microbiota, exercise, nafld, hepatocarcinoma	PHYSIOLOGY	male
US	216	0	9897	1139	37	15	69	21	1990	2023	economics, information, artificial intelligence, internet, pricing	INFORMATION SCIENCE, LIBRARY SCIENCE	male
DK	762	326	47485	32481	110	91	458	425	2004	2023	macroecology, global change biology, ecological restoration, rewilding, biogeography	ECOLOGY	male
	155	36	17923	11016	61	50	104	101	2012	2023	genomics, gene regulation, alzheimer's disease, cancer, rare disease	ARTIFICIAL INTELLIGENCE	male
US	143	17	10485	2897	39	26	64	39	1994	2023	morphology, syntax, typology	LINGUISTICS	male
US	27	12	1482	1025	15	14	18	17	2009	2023	sports medicine, orthopedic surgery, nanotechnology, biologic augmentation, tendon healing	ORTHOPEDICS	male
BR	679	119	27814	16513	89	67	305	254	2007	2023	cannabinoids, anxiety disorders	NEUROSCIENCES	male
PT	55	18	1468	897	15	13	16	16	2011	2023	nuclear fusion, plasma physics, numerical simulations, microwave reflectometry, plasma turbulence	FLUIDS, PLASMAS	male
ES	300	9	13412	2998	50	24	172	56	1984	2023	macromolecules polymers biophysics nanoparticles simulation	PHYSICAL CHEMISTRY	male
ES	1160	138	24103	18067	39	27	217	79	2000	2023	mechanics of materials, continuum mechanics, fracture mechanics	APPLIED MATHEMATICS	male
ES	1072	131	20346	7921	52	30	215	104	1996	2023	condensed matter physics, materials science, surface science, nanoscience, spm	CONDENSED MATTER	male
ES	185	49	4659	2381	39	28	87	72	2000	2023	soil science, environmental sciences	SOIL SCIENCE	male
MX	243	39	6883	2759	40	24	85	58	2003	2023	optics	OPTICS	male
US	105	10	3027	1032	22	13	32	15	1999	2023	public management, budgeting and finance	PUBLIC ADMINISTRATION	female
US	20	3	232	46	5	3	4	2	1998	2023	citizenship, immigration, civic engagement, japan	ASIAN STUDIES	female
US	175	26	18321	5978	64	43	105	89	1994	2023	second language acquisition, tense and aspect, pragmatics	LANGUAGE, LINGUISTICS	female
	113	25	6133	3216	28	19	42	26	2001	2023	oncology, hematology, breast cancer	HEMATOLOGY	female
AU	77	11	2818	1755	27	24	42	37	2001	2023	disability, rehabilitation, pain, training, supervision	APPLIED PSYCHOLOGY	female
JP	364	95	4049	2026	33	22	88	59	1996	2023	geodynamics, rheology, structural geology, microtectonics	ENVIRONMENTAL STUDIES	male
	870	319	16857	13119	65	57	335	272	2007	2023	civil engineering	CIVIL ENGINEERING	male
US	59	16	2204	1656	27	27	38	34	2008	2023	stereotyping, prejudice, discrimination	SOCIAL PSYCHOLOGY	female
	29	16	1340	1213	15	14	18	16	2012	2023	quantum technologies, quantum computation, photonics, quantum communication	QUANTUM SCIENCE, QUANTUM TECHNOLOGY	male
HU	48	14	15753	7708	24	17	32	26	2005	2023	developmental genetics, metastasis inhibitors, cell death, c. elegans	ANTHROPOLOGY	female
PL	152	8	12171	1874	41	19	73	33	1995	2023	high energy particle physics	NUCLEAR PHYSICS	male
US	222	123	8799	6730	36	33	84	73	2011	2023	control theory, reinforcement learning, cyber-physical systems	AEROSPACE ENGINEERING	male
US	200	16	4291	1198	33	18	58	33	1995	2023	mineral physics. experimental mineralogy	MINERALOGY	female
US	80	37	1494	1160	16	15	22	20	2013	2023	brain, new optical devices, cancer research, biophotonics, quantum	SPECTROSCOPY	female
US	219	58	20520	5992	72	42	150	114	1995	2023	gastrulation, vertebrate development, cell signaling	DEVELOPMENTAL BIOLOGY	female
DE	25	7	521	431	13	12	14	13	2010	2023	population ecology, behavioural ecology, conservation biology, shorebirds	ORNITHOLOGY	male
US	23	1	106	25	5	2	3	1	1991	2023	russian theatre, american pageantry, women playwrights	DANCE	female
IR	257	58	3590	1925	31	21	114	69	2003	2023	phase transformation in metals and alloys, interface, nano-structured materials, shape memory alloys	METALLURGY, METALLURGICAL ENGINEERING	male
DK	405	121	26851	15384	80	57	222	196	2006	2023		MYCOLOGY	female
BR	936	243	13569	5598	65	38	206	139	1996	2023	parasitology, tropical medicine, malaria, infectious diseases	PARASITOLOGY	male
PT	306	94	5569	2562	34	24	100	61	1999	2023	early literacy, invented spelling, reading, writing, metacognition ...	EDUCATIONAL PSYCHOLOGY	female
PK	39	7	385	261	12	12	13	12	2011	2023	microbiology, genetics, antimicrobial resistance, wild animals, public health.	VETERINARY SCIENCES	female
ES	279	41	9926	3641	55	32	139	92	2001	2023	social psychology, attitudes, science education, burnout, emotion work	SOCIAL PSYCHOLOGY	female
ES	188	48	7333	2837	53	30	120	87	1991	2023	sensores ópticos, biosensores, polimeros de impronta molecular	ANALYTICAL CHEMISTRY	female
IT	212	27	10814	2263	51	23	117	48	1984	2023	virology, cancer research	VIROLOGY	female
CL	118	15	1307	964	12	10	13	10	2007	2023	joint replacement of the hip and knee, joint surgery division: pelvis, hip and thigh, traumatology and orthopedics	ORTHOPEDICS	male
IR	202	96	910	647	16	13	27	18	2010	2023	exercise physiology	SPORT SCIENCES	female
US	146	17	4080	1383	36	20	65	36	1994	2023	optimization, optimal control, numerical analysis, model reduction, computational mathematics	OPERATIONS RESEARCH, MANAGEMENT SCIENCE	male
US	76	33	1833	1369	18	15	22	16	2008	2023	applied clinical informatics, standards, secondary uses of clinical data, interoperability	MEDICAL INFORMATICS	male
TR	171	62	10461	4828	45	34	101	82	2006	2023	production management, scheduling, swarm and evolutionary computation, multi objective optimization	INDUSTRIAL ENGINEERING	male
TR	150	32	2675	1149	25	17	47	29	2002	2023	middle east politics and international relations, turkey's foreign policy	INTERNATIONAL RELATIONS	female
US	179	31	13939	5287	50	38	86	76	2001	2023	metabolism in chronic diseases and injury	GENERAL MEDICINE, INTERNAL MEDICINE	female
GR	178	12	6049	1733	43	24	86	45	1988	2023	immunology, rheumatology, systemic autoimmune diseases, sjogren's syndrome, systemic lupus erythematosus	RHEUMATOLOGY	male
ES	217	59	2337	897	25	19	38	28	1996	2023	applied mineralogy, clay minerals, spectroscopy	MINERALOGY	female
DE	92	34	476	318	12	10	21	11	2012	2023	thermodynamics, materials, chemical engineering, energy process engineering, intesified processing	THERMODYNAMICS	male
	57	2	23286	2682	32	19	35	25	1995	2023	cancer, drug discovery, hts, assay development	BIOTECHNOLOGY, APPLIED MICROBIOLOGY	male
ES	114	39	15740	8797	34	26	61	53	2008	2023	vaccine, antiviral, flavivirus, west nile virus, zika virus	BIOTECHNOLOGY, APPLIED MICROBIOLOGY	male
SK	339	89	17287	7851	68	49	179	158	2002	2023	chemistry	INORGANIC CHEMISTRY, NUCLEAR CHEMISTRY	male
DE	157	29	5918	2304	40	27	93	67	2004	2023	visual attention, perception, plasticity after lesions	NEUROIMAGING	male
AE	212	84	2337	1674	30	25	67	62	2004	2023	contaminant hydrology, subsurface hydrology, surface water hydrology, contaminant fate and transport	WATER RESOURCES	male
FR	97	54	2295	1957	21	17	37	34	2013	2023	parasitology, medical entomology, molecular typing, phylogeny, parasite-vector interaction	MYCOLOGY	male
IR	25	12	214	187	7	7	6	6	2015	2023	ergonomics, macro-ergonomics, industrial design, macroergonomics	ERGONOMICS	male
OM	619	196	17285	8108	66	43	260	192	1999	2023	food processing, food quality, food functionality	FOOD SCIENCE, FOOD TECHNOLOGY	male
DE	335	32	14662	4517	65	37	180	102	1984	2023	drug delivery, organotypic models, reconstructed human skin	TOXICOLOGY	female
IR	115	47	3382	1903	29	20	54	46	2008	2023	nanophotonics, nanomaterials	NUCLEAR SCIENCE, NUCLEAR TECHNOLOGY	male
US	83	38	52028	45400	35	32	44	43	2016	2023	gravitational waves, general relativity, numerical relativity, relativistic astrophysics	ASTRONOMY, ASTROPHYSICS	male
GR	78	31	2393	2019	26	22	40	35	2011	2023	hydrology, water resources management, irrigation, gis	WATER RESOURCES	male
MY	142	32	760	523	15	12	22	14	2009	2023	design engineering, industrial waste recycling, engineering education	MANUFACTURING ENGINEERING	female
RO	20	2	15899	8405	62	43	212	131	2004	2023	nuclear physics, astrophysics, cosmic rays, nuclear methods	NUCLEAR PHYSICS	male
BR	271	63	7403	5444	40	35	120	85	2007	2023	mycology	MYCOLOGY	male
	85	7	1980	327	17	8	30	8	1993	2023	cold atmospheric plasmas applications	FLUIDS, PLASMAS	male
US	79	3	2112	661	13	10	17	11	2002	2023	performance measurement, accountability, government reform, corruption, citizen engagement	PUBLIC ADMINISTRATION	female
US	371	53	13044	4206	63	30	163	106	1989	2023	primate behavior, primate life history, lemur conservation	ANTHROPOLOGY	female
GR	256	32	1217	481	17	10	35	10	1999	2023	folklore, social anthropology, ethnology, ethnography	FOLKLORE	male
	19	17	259	257	7	7	6	6	2017	2023	heat transfer, phononics, electronics packaging, thermal management	HARDWARE & ARCHITECTURE	male
ID	49	31	450	380	7	7	6	6	2009	2023	developmental pschology, child psychology, empathy	DEVELOPMENTAL PSYCHOLOGY	male
GB	263	38	25683	5192	80	39	162	104	1988	2023	immunology, virology	IMMUNOLOGY	male
CA	243	98	9751	4692	49	35	101	82	2003	2023	systems biology, metabolic engineering, synthetic biology, human metabolism, metabolic modeling	APPLIED CHEMISTRY	male
ID	117	70	400	296	9	7	9	5	2009	2023	maritime logistics, marine engineering, teknik sistem perkapalan	MARINE ENGINEERING	male
US	270	17	18202	5464	40	25	88	46	1998	2023	semiconductors, photovoltaics, thermoelectrics, optoelectronics, prosthetics	APPLIED PHYSICS	female
ES	438	53	9344	1925	49	22	133	47	1990	2023	artificial intelligence, machine learning, case-based reasoning, computational creativity, robot learning	ARTIFICIAL INTELLIGENCE	male
GB	179	70	12624	5914	58	40	121	109	2000	2023		PLANT SCIENCES	male
ES	285	110	2734	2369	28	26	68	59	2012	2023	lifesaving, cardiopulmonary resuscitation, water rescue, sports medicine, drowning	SPORT SCIENCES	male
NL	25	0	1162	717	11	10	11	10	2011	2023	fluid dynamics	FLUIDS, PLASMAS	male
US	296	114	12152	6920	63	44	126	97	1999	2023	health economics, drug policy, addiction policy	HEALTH POLICY, HEALTH SERVICES	female
IT	279	26	28818	8634	68	41	138	99	1995	2023	econophysics, statistical physics, complex systems, financial markets, information filtering	APPLIED PHYSICS	male
IN	471	156	11801	7291	60	47	183	163	2006	2023	aerosol, climate, environment, health	CIVIL ENGINEERING	male
IR	55	38	851	735	16	14	21	20	2014	2023	exercise physiology, blood flow restriction, small sided game, futsal/football fitness	SPORT SCIENCES	male
GB	208	19	3693	1434	30	17	64	38	2001	2023	data-driven design, engineering design automating design through understanding: design cognition: modelling complex products: qu	ART	female
NG	55	2	675	444	13	11	17	12	2010	2023	help-seeking behavior, adolescents life satisfaction and risky behavior, psychometrics	APPLIED PSYCHOLOGY	male
IN	189	41	22737	15748	72	60	146	132	2009	2023	microbiology, cell biology, biomolecular nanotechnology	BIOTECHNOLOGY, APPLIED MICROBIOLOGY	male
ES	267	54	10331	5572	48	27	110	75	1999	2023	biological oceanography, zooplankton physiology and ecology	OCEANOGRAPHY	male
PT	57	37	672	609	16	16	29	28	2012	2023	floating breakwater, boussinesq type-equations, hydroelasticity	OCEAN ENGINEERING	male
EG	1543	327	13466	8814	50	40	254	165	2000	2023	organic chemistry and natural products	ORGANIC CHEMISTRY	male
IR	26	14	212	172	7	6	7	6	2009	2023	aerial robotics, cooperative control	MARINE ENGINEERING	male
GB	100	43	3768	2647	28	25	47	40	2004	2023	computational neuroscience, cognitive science, connectivity, eeg	NEUROIMAGING	male
IR	129	52	1090	867	16	13	22	16	2013	2023	radiolabeling and toxins, internal dosimetry, mcnp, radiation shielding, electron irradiation	NUCLEAR SCIENCE, NUCLEAR TECHNOLOGY	male
IR	512	84	12355	4736	56	30	330	174	2001	2023	synthesis and catalytic application of metal-organic frameworks (mofs), research interest, supported catalysts, biomimetic oxi	INORGANIC CHEMISTRY, NUCLEAR CHEMISTRY	male
US	41	4	3589	1491	21	17	23	21	2007	2023	nanomaterials, biosensors, electrochemistry, clinical analysis, critical care	INSTRUMENTS, INSTRUMENTATION	male
MY	539	81	8381	4904	42	31	170	101	2008	2023	big data computing, pattern recognition, soft computing and intelligent graphics processing	ARTIFICIAL INTELLIGENCE	female
	34	28	547	466	12	12	13	13	2011	2023	tissue engineering, genetic engineering, cell therapy	CELL ENGINEERING, TISSUE ENGINEERING	female
	64	19	281	238	9	9	8	6	2015	2023	veterinary sciences, animal diseases & epidemiology	VETERINARY SCIENCES	male
IN	255	88	3949	2218	34	24	117	71	2007	2023	crystallography, polymorphism, co-crystal, drug-nucleobase hydrogen bonding interactions	CRYSTALLOGRAPHY	male
US	55	7	8280	2069	34	21	47	40	1998	2023	learning and memory, addiction, neuroscience, cognitive enhancement	NEUROSCIENCES	male
US	77	68	12906	12619	22	22	31	30	2013	2023	hiv pathogenesis, immunology	INFECTIOUS DISEASES	male
US	193	38	19101	4334	56	29	95	56	1999	2023		ALLERGY	male
IN	530	84	6472	3830	42	31	167	110	2006	2023	remote sensing, biodiversity, taxonomy, forestry and ecology	REMOTE SENSING	male
IR	17	16	977	975	8	8	8	8	2019	2023		MEDICAL INFORMATICS	female
AU	1091	128	62302	25246	122	71	461	360	1995	2023	petrology, geochemistry, tectonics, geodynamics, geophysics	GEOLOGY	female
	144	85	2806	2296	28	25	64	56	2009	2023	water resource management - hydrology, iwrm, slm, irrigation, climate change	WATER RESOURCES	male
ID	99	43	1158	772	13	12	14	13	2007	2023	freshwater ecology	LIMNOLOGY	male
IS	98	12	5458	1733	26	16	43	25	2002	2023	mathematical modelling, machine learning, evolutionary computation, approximate dynamic programming	OPERATIONS RESEARCH, MANAGEMENT SCIENCE	male
SE	96	15	38911	21342	40	30	68	59	2006	2023	behavioural changes, communication and interaction, qualitative research methods	NURSING	female
BR	1347	453	34815	12055	96	54	331	250	1999	2023	onco-hematology, hsct, car-t cell	HEMATOLOGY	male
AT	92	32	674	395	13	11	20	12	2008	2023	music acoustics, mathematical modelling, numerical analysis, inverse modelling, virtual reality	ACOUSTICS	male
GR	17	0	98	54	4	3	3	2	2011	2023	propulsion hydrodynamics, biomimetic flows/propulsion, boundary element methods in fluinds, fluid structure interaction	MARINE ENGINEERING	male
US	555	42	70832	28532	113	67	261	176	1984	2023	environment, climate change, ecology	OCEANOGRAPHY	male
TH	46	4	13680	7065	19	13	24	13	2008	2023	dengue virus, cancer, plant extract, extracellular matrix	ANATOMY,MORPHOLOGY	female
FR	149	56	7375	3531	36	31	58	50	2005	2023	cognitive neurosciences, temporal cognition, multisensory integration, neural oscillations, functional neuroimaging	NEUROIMAGING	female
NL	212	37	12742	3933	41	29	98	70	2000	2023	nanoelectronics, brain-inspired computing, low-energy electronics	NANOSCIENCE, NANOTECHNOLOGY	male
BR	38	25	382	330	12	12	15	15	2011	2023	cold plasma, ald, sol-gel, photoluminescence, solar cells	FLUIDS, PLASMAS	male
AT	75	0	4867	515	24	8	37	8	1984	2023	communications, signal processing	TELECOMMUNICATIONS	male
US	230	185	14662	14397	26	25	49	48	2015	2023		NURSING	female
TR	51	17	367	131	10	6	10	4	2006	2023	hydrogeology	GEOLOGICAL ENGINEERING	female
RU	1490	208	5363	2347	26	16	168	46	2003	2023	строительные материалы, полимеры в строительстве, бетоны, best available technologies, circular economy	ARCHITECTURE	male
BD	283	123	3829	2715	30	27	84	70	2004	2023	stress physiology	AGRONOMY	male
ZA	566	332	10818	9092	53	50	210	195	2011	2023	polymer science	POLYMER SCIENCE	male
IR	288	58	8812	4389	48	33	135	94	2005	2023	music, producing, composing	MUSIC	male
SA	140	91	2992	2562	29	27	64	57	2012	2023	dental materials, tissue engineering, bioceramics, dental composites, infrared spectroscopy	BIOMATERIALS	male
NG	140	103	1968	1910	23	23	50	48	2014	2023	catalysis, renewable energy, adsorption, wastewater management, material science and engineering	PETROLEUM ENGINEERING	male
IR	273	121	55565	52964	52	44	134	108	2012	2023	psychiatry, mental health planning, substance use and dependence	PSYCHIATRY	male
MY	97	21	873	721	14	13	16	14	2009	2023	coastal engineering, climate change, tsunami, mangroves	OCEAN ENGINEERING	male
NG	81	27	1053	748	19	15	24	17	2005	2023	migration, aging, maternal and child health, reproductive health	DEMOGRAPHY	male
NO	62	15	1750	1004	20	13	30	20	2007	2023		CYBERNETICS	male
ES	175	6	6654	2280	50	28	113	60	1992	2023	chromatography, mass spectrometry, edcs, antibiotics, sample treatment	ANALYTICAL CHEMISTRY	male
	18	17	272	271	6	6	6	6	2022	2023	quantum computing, quantum information	HARDWARE & ARCHITECTURE	male
RU	238	0	24549	5072	39	20	73	27	1984	2023	embriology, histology, microbiology	MICROBIOLOGY	male
RU	149	27	3918	1700	32	19	57	37	2002	2023	physics	CRYSTALLOGRAPHY	male
JP	134	4	45203	29882	68	38	99	83	2010	2023	physics, gravitational waves, optics, quantum optics, squeezed light	ENERGY & FUELS	male
GB	162	18	7237	1522	39	20	88	44	1984	2023	integrable systems, solitons, mathematics, physics	MATHEMATICAL PHYSICS	male
FR	927	15	20235	3033	69	26	367	65	1988	2023	condensed matter chemistry and physics, superconductivity, spin-chain compounds, crystal growth	CONDENSED MATTER	male
GB	61	14	2335	916	17	15	19	17	2008	2023		ALLERGY	male
RU	318	58	4265	1726	33	21	116	48	1995	2023		NUCLEAR PHYSICS	male
ES	357	77	14572	5913	64	42	154	110	1998	2023	capillary flows, electrospray, bubbly flows, liquid atomization, probability density functions	MECHANICS	male
IR	229	60	2528	1489	29	21	69	52	2006	2023	medical mycology, candida, candidiasis, biofilms, antifungals	MYCOLOGY	male
CR	357	62	3079	1650	26	17	78	38	1999	2023	plankton ecology, zooplankton diversity, herbivory in plankton communities, plankton and climate change, integreted coastal management	LIMNOLOGY	male
EG	302	185	6689	5511	50	43	148	143	2011	2023	material science and spectroscopy	SPECTROSCOPY	male
HU	73	14	1056	612	16	12	17	12	2006	2023	sandstone petrography, diagenesis, geochemistry	MINERALOGY	female
AU	335	92	16072	10592	67	57	148	134	2010	2023	astronomy, astrophysics, data science	OPTICS	male
CA	191	84	5040	3241	36	27	80	62	2000	2023	pediatric neuroresuscitation	CRITICAL CARE MEDICINE	female
US	615	242	52834	25301	91	69	262	203	2005	2023	breast cancer, predictive markers, cancer survivorship, clinical practice guidelines, drug development	ONCOLOGY	male
BR	743	112	9583	4156	50	32	216	131	2001	2023	public health, epidemiology, community dentistry	DENTISTRY, ORAL SURGERY, ORAL MEDICINE	male
ES	255	115	7114	5973	28	25	71	48	2002	2023	hpc, communication networks, distributed systems, security, neutrino telescopes	ARCHITECTURE	male
IT	103	44	1488	1177	21	20	45	37	2013	2023	rhinology, skull base, endoscopic sinus surgery, endoscopic skull base surgery	OTORHINOLARYNGOLOGY	male
US	142	33	15773	4563	50	32	73	59	1994	2023	clinical psychology, adhd, assessment & treatment	FAMILY STUDIES	male
IN	16	15	402	401	8	8	8	8	2019	2023	bioprinting, regenerative medicine, tissue engineering, biomaterials, stem cells in tissue regeneration	CELL ENGINEERING, TISSUE ENGINEERING	male
US	114	51	9762	5952	35	28	64	52	2009	2023	computational materials science, mechanics of materials	INDUSTRIAL ENGINEERING	male
GR	648	209	31096	14036	86	56	270	183	1996	2023	internal medicine, rheumatology, immunology, autoimmunity	RHEUMATOLOGY	male
DE	66	36	1375	1078	18	16	24	21	2014	2023	electron tomography, functional materials, tem, ct, materials science	MICROSCOPY	male
US	130	78	43949	43277	39	37	54	54	2017	2023	plastic surgery, craniofacial surgery, global surgery, global health, cleft	SURGERY	male
BR	292	88	2826	1798	27	21	72	46	2005	2023	demography, economic demography, intergenerational transfers, demographic methods	DEMOGRAPHY	male
IN	13	10	80	75	4	4	4	4	2016	2023	ayurgenomics, sleep, chronobiology	INTEGRATIVE MEDICINE, COMPLEMENTARY MEDICINE	male
US	120	68	2493	1794	28	24	49	47	2009	2023	vertebrate paleontology, evolutionary developmental biology	PALEONTOLOGY	male
IT	724	279	14986	7602	65	45	240	181	1997	2023	medicina, dermatologia, malattie delle unghie e dei capelli	DERMATOLOGY	female
CH	131	67	619	540	12	11	17	12	2014	2023	transdisciplinary research, interdisciplinary research, science & technology studies, anthropology	CULTURAL STUDIES	female
DK	471	79	24004	10327	86	55	288	200	1984	2023	synthetic biology, cyanogenic glycosides, diterpenoids, plant biochemistry	ENVIRONMENTAL SCIENCES	male
RO	686	246	60359	41405	70	61	171	146	2010	2023	cardiology, heart failure, valvular heart disease, echocardiography	PHARMACOLOGY, PHARMACY	male
RO	49	19	83	64	4	4	3	2	2007	2023	earth sciences, geophysics, geology, petrophysics, oil and gas exploration	GEOLOGICAL ENGINEERING	male
NL	372	22	7249	1351	38	17	117	38	1992	2023	cyber-physical systems, critical infrastructures, performance & dependability, battery modelling, stochastic model checking	HUMANITIES	male
DE	55	19	688	464	17	12	24	15	2009	2023	life-span development, face perception, social cognition, virtual reality (vr)	DEVELOPMENTAL PSYCHOLOGY	female
GB	112	33	3247	1723	26	23	34	30	2008	2023	demography, family, fertility, cohabitation, marriage	DEMOGRAPHY	female
PT	286	63	3853	2002	31	17	78	34	2002	2023	plasma science, nuclear fusion, diagnostics, control and data acquisition	FLUIDS, PLASMAS	male
MX	64	51	208	180	8	7	7	6	2011	2023	healthcare ergonomics - ergonomics for inclusion - inclusive service design	ERGONOMICS	male
ES	235	15	19922	6327	65	37	164	98	1995	2023	carbon materials, adsorption, catalysis, energy storage	INORGANIC CHEMISTRY, NUCLEAR CHEMISTRY	male
PT	275	29	9092	3975	46	30	153	81	1987	2023	molecular chemistry, applied thermodynamics, thermophysical properties, ionic liquids, nanofluids. molten salts	FLUIDS, PLASMAS	male
PT	272	29	8941	3896	46	29	149	78	1987	2023	molecular chemistry, applied thermodynamics, chemical engineering, thermophysical properties, ionic liquids	FLUIDS, PLASMAS	male
	433	56	8101	2507	48	28	137	63	1995	2023	anthropology, gender studies, health, governance, landscapes	FORESTRY	female
BR	240	103	4922	3934	37	34	102	82	2009	2023	drug design cheminformatics medicinal chemistry	MEDICINAL CHEMISTRY	female
US	231	35	15578	8675	56	33	115	73	1996	2023	health	ANTHROPOLOGY	female
	473	62	3102	1231	29	17	102	44	1998	2023	archaeology, cultural heritage, computer applications, ancient history, rome	ARCHAEOLOGY	male
IN	143	64	4227	2749	36	31	61	55	2006	2023	flood risk analysis, flood forecasting using ai/ml, climate change impact, uav applications	WATER RESOURCES	male
US	422	120	22419	11520	82	54	280	207	1991	2023	surface chemistry & catalysis, electrochemistry & electrocatalysis, and batteries	CHEMICAL ENGINEERING	male
NL	472	94	38239	9367	79	45	225	131	1994	2023	vascular biology, extracellular vesicles, annexin a5, annexin a1, rett syndrome	BIOCHEMISTRY, MOLECULAR BIOLOGY	male
DE	105	51	6290	3413	35	28	66	61	2010	2023	bioinformatics, comparative genomics, population genetics, gene regulation, nematodes	DEVELOPMENTAL BIOLOGY	male
CA	251	99	11399	6654	53	43	103	91	2008	2023	cardiac arrest research, ems research	EMERGENCY MEDICINE	male
GR	94	13	30997	25322	25	19	34	25	2014	2023	psychotherapy, transplantation, organ donation, health pychology	CLINICAL PSYCHOLOGY	female
DE	297	132	8350	4821	50	39	114	96	2004	2023	dementia, neurogeriatrics, heart & brain	GERIATRICS, GERONTOLOGY	female
CA	533	192	39781	20258	100	65	309	265	1997	2023	cancer epidemiology	HEALTH POLICY, HEALTH SERVICES	female
US	157	29	21438	8152	44	35	70	58	1996	2023	ethics, history of ethics, practical reason, action, animal ethics	PHILOSOPHY	female
DE	739	173	8460	4057	45	30	157	99	1994	2023	rehabilitation medicine	REHABILITATION	male
NL	11	10	221	210	6	6	4	4	2016	2023	fluid dynamics, turbulence, numerical simulation	FLUIDS, PLASMAS	male
GB	1302	136	22275	9234	72	43	306	135	1984	2023	immunodiagnostics, food science	FOOD SCIENCE, FOOD TECHNOLOGY	male
US	411	47	14741	5967	65	36	188	129	1992	2023	stratigraphy	GEOLOGY	male
GR	138	15	3356	827	28	14	48	19	1999	2023	digital humanities, e-science, digital libraries, information retrieval, digital preservation	HISTORY OF SCIENCE, PHILOSOPHY OF SCIENCE	male
PT	225	86	4945	3004	37	30	85	73	2003	2023	prejudice and discrimination, homophobia, social comparison, intergroup relations, racism	SOCIAL SCIENCES	male
CH	2018	765	199661	105559	195	145	803	700	2008	2023	particle physics, astrophysics, cosmology	ENERGY & FUELS	female
ES	376	21	13295	2477	57	25	214	65	1986	2023	organic chemistry	ORGANIC CHEMISTRY	male
BR	200	45	3434	2146	29	23	73	49	2004	2023	metalurgia, caracterização de materiais, soldagem, superligas, aços inoxidáveis	METALLURGY, METALLURGICAL ENGINEERING	male
US	633	36	69070	24505	52	33	182	72	1996	2023	antennas, electromagnetics, high impedance surfaces, cem	ELECTRICAL ENGINEERING, ELECTRONIC ENGINEERING	male
GR	93	19	2902	1568	27	20	47	32	2000	2023	cooperatives, agribusiness, organization, strategy, complex adaptive systems	AGRICULTURAL ECONOMICS, AGRICULTURAL POLICY	male
GB	194	42	10505	4939	53	42	106	84	2003	2023	music psychology, psychometrics, psychophysiology, physical activity and health	HOSPITALITY, LEISURE, SPORT, TOURISM	male
GR	164	58	3807	1643	33	22	70	55	2002	2023	fish genomics, population genetics, aquaculture	MARINE BIOLOGY, FRESHWATER BIOLOGY	male
	61	16	4103	2503	30	25	42	38	2007	2023	anxiety disorders, selective mutism, cognitive behavioral therapy, cbt	BEHAVIORAL SCIENCES	female
PL	239	70	4829	2177	34	23	89	56	1997	2023		NUCLEAR PHYSICS	female
ET	6	5	39	39	3	3	1	1	2019	2023	groundwater modeling, hydrologic and water resource modeling and simulation, climate variability and climate change, meteorology	GEOLOGICAL ENGINEERING	male
ES	151	33	11286	4592	52	35	104	83	2003	2023	biomaterials, bioceramics, mesoporous materials, magnetic nanoparticles	INORGANIC CHEMISTRY, NUCLEAR CHEMISTRY	male
US	236	69	20397	9208	76	52	160	140	2002	2023	systems biology, quantitative genomics, metabolic evolution, glucosinolates	PLANT SCIENCES	male
GB	41	10	851	586	12	11	12	11	2011	2023		RELIGION	male
US	149	23	4092	1475	37	18	84	37	1999	2023	functional brain mapping in animal models, functional connectivity, neuroplasticity, rodent models of neurodegenerative illness/	BEHAVIORAL SCIENCES	male
AU	294	53	23816	8725	83	42	206	129	1991	2023	kidney disease, macrophages, fibrosis, signalling pathways	UROLOGY, NEPHROLOGY	male
ES	154	33	1686	1062	22	17	35	25	2007	2023	environmental gerontology, population ageing, active ageing, social vulnerability, climate change	GERONTOLOGY	male
GR	11	9	236	235	8	8	8	8	2017	2023	developmental psychology, developmental psychopathology, child psychotherapy, autism spectrum disorder, gifted children	DEVELOPMENTAL PSYCHOLOGY	male
DE	90	58	1375	1229	22	20	36	34	2014	2023	agricultural engineering, automatic control, precision agriculture	AGRICULTURAL ENGINEERING	male
GR	1267	13	142892	48980	176	88	898	526	1989	2023	epidemiology, public health	PUBLIC HEALTH, ENVIRONMENTAL HEALTH, OCCUPATIONAL HEALTH	male
GR	393	106	22027	10742	78	52	238	195	2003	2023	advanced oxidation processes (aops), applied catalysis, environmental engineering, water/wastewater treatment	CHEMICAL ENGINEERING	male
IN	181	93	5478	4153	44	39	121	113	2005	2023	conducting polymers, drug delivery, metal nanoparticles, nano composites, graphene	POLYMER SCIENCE	male
TH	352	129	19410	13732	67	48	202	193	2008	2023	drug-resistant infection, tropical infectious diseases, melioidosis, statistics, epidemiology	TROPICAL MEDICINE	male
ID	56	32	256	208	8	6	6	5	2015	2023	marine power management system, teknik sistem perkapalan, marine engineering, marine electrical system, marine renewable system	MARINE ENGINEERING	male
GR	316	65	12529	5153	58	35	195	127	1990	2023	glass science, borates, vibrational spectroscopy, infrared, raman	PHYSICAL CHEMISTRY	male
CY	96	33	1598	812	20	17	31	21	2006	2023	robotics, dynamics, control	MANUFACTURING ENGINEERING	male
	40	33	220	211	9	9	9	9	2014	2023		DANCE	female
GB	18	0	99	42	5	2	4	1	2010	2023	inclusive design, ergonomics, user-centred design	ERGONOMICS	female
GB	46	7	446	155	10	7	13	7	2000	2023	humanities, classics	CLASSICS	female
US	64	8	1373	508	15	11	17	13	1998	2023	haiti, religion, vodou, evangelical, migration	RELIGION	female
US	707	394	14423	10326	58	51	283	268	2008	2023	surgical outcomes research, secondary data analysis	HEALTH POLICY, HEALTH SERVICES	female
HK	52	2	4530	677	25	13	36	16	1990	2023		FILM, RADIO, TELEVISION	female
GR	108	18	2502	675	26	14	53	23	1998	2023	music informatics, computational musicology, music and artificial intelligence	MUSIC	male
NG	143	64	1089	1000	18	17	32	29	2013	2023	demography, men's reproductive health, adolescent fatherhood, family demography, development	DEMOGRAPHY	male
ZA	384	230	6421	5455	42	39	130	120	2001	2023	polymer physics, polymer rheology and polymer composites	POLYMER SCIENCE	male
ES	1057	471	57886	33540	117	93	451	378	2002	2023	fuzzy sets, fuzzy decision making, computing with words, multiple criteria decision making, consensus	ARTIFICIAL INTELLIGENCE	male
ES	254	62	5126	2923	29	23	79	51	2008	2023	power electronics, renewable energies, electric vehicles	INDUSTRIAL ENGINEERING	male
GH	72	31	1481	1141	23	20	39	35	2012	2023	postharvest technology, food science & engineering	AGRICULTURAL ENGINEERING	male
EG	170	28	3831	1479	34	20	105	53	2005	2023		PARASITOLOGY	male
ES	266	36	3664	1960	30	23	69	46	2003	2023	remote sensing, wildfires, soil erosion, lst	REGIONAL PLANNING, URBAN PLANNING	male
IT	117	14	1672	807	25	17	40	30	1994	2023	paleontology, geology, corals, coral reefs	PALEONTOLOGY	female
IT	990	47	30094	8592	90	47	297	160	1994	2023	nephrology, transplantation, glomerulonephritis, stem cells	UROLOGY, NEPHROLOGY	male
GB	251	80	11638	6242	56	39	143	117	1999	2023	polysaccharides, biopolymers, drug and gene delivery, food waste, functional foods	FOOD SCIENCE, FOOD TECHNOLOGY	male
ES	161	37	11274	8008	42	34	74	66	2008	2023	dynamic capabilities, knowledge management, partial least squares, pls-sem, sport management	HOSPITALITY, LEISURE, SPORT, TOURISM	male
IT	145	29	7343	3068	44	30	85	68	2003	2023	laser, plasma	OPTICS	male
GR	117	33	5624	2212	38	27	70	56	1999	2023	aquaculture, fish biology, marine biology	MARINE BIOLOGY, FRESHWATER BIOLOGY	male
FR	276	73	5092	2363	38	26	94	71	2004	2023	nuclear physics, nuclear astrophysics	NUCLEAR PHYSICS	male
IT	178	69	2981	2329	28	27	46	43	2012	2023		APPLIED PSYCHOLOGY	female
GB	1064	71	42229	12430	105	51	404	229	1993	2023	paediatric hepatology	GASTROENTEROLOGY, HEPATOLOGY	female
US	256	41	88178	40795	77	59	139	119	1996	2023	multicultural education, culturally relevant pedagogy, critical race theory, teacher education	EDUCATION, EDUCATIONAL RESEARCH	female
CH	47	21	2006	1395	17	13	20	16	2007	2023	sociologia, desigualdades	DEVELOPMENT STUDIES	female
CA	242	64	15438	8362	49	39	86	64	2005	2023	gastroenterology	GASTROENTEROLOGY, HEPATOLOGY	male
GB	150	45	1781	882	24	15	42	28	2002	2023	biomedical informatics, translational bioinformatics, transcriptomics, exposome informatics, microbiology	RESEARCH MEDICINE, EXPERIMENTAL MEDICINE	male
AE	203	46	3231	1321	17	13	36	16	1998	2023	sociology	HUMANITIES	male
ES	88	72	724	722	16	16	20	20	2018	2023	fabricación, laser metal deposition, additive manufacturing, sam	MANUFACTURING ENGINEERING	female
IR	102	37	590	471	13	11	16	11	2011	2023	physiotherapy, low back pain, biomechanics, ergonomics.	ERGONOMICS	male
SE	513	112	13512	8606	67	54	196	176	2006	2023	biomechanics, physiology, performance, sport	HOSPITALITY, LEISURE, SPORT, TOURISM	male
DE	246	1	10982	2612	62	27	126	60	1984	2023	physical chemistry of surfaces, electrochemical surface science, electrochemistry, corrosion	PHYSICAL CHEMISTRY	male
NL	163	13	977	244	10	7	10	5	1995	2023	constitutional law, forb, law and religion, natural law, postliberalism	RELIGION	male
HK	18	18	118	118	7	7	3	3	2020	2023	design, ergonomics, product design, aesthetics, virtual reality	ERGONOMICS	male
FI	317	27	8858	3918	56	36	93	72	1995	2023	biogeochemistry, forest ecosystems, forest soils	SOIL SCIENCE	female
GB	565	104	16706	5387	62	35	279	145	1991	2023	complex systems, statistical mechanics, evolutionary dynamics	MATHEMATICAL PHYSICS	male
	11	9	242	241	7	7	7	7	2017	2023	computer architecture, hardware design and verification, gpu architecture/compiler solution design, efficient gpu utilization fo	HARDWARE & ARCHITECTURE	male
	482	99	35666	17719	98	66	244	211	2004	2023	hypoxia, adenosine, micrornas, ards, inflammation	ANESTHESIOLOGY	male
IR	97	84	2978	2928	26	26	55	55	2016	2023	biomaterials, nanomaterials, neuroscience, alzheimer's disease	BIOMATERIALS	male
GB	75	39	12796	11253	27	23	35	32	2009	2023	economics, international development, environmental health, impact evaluation, evidence synthesis	TROPICAL MEDICINE	male
BR	213	33	7739	2588	34	22	98	60	1997	2023	chemometrics, analytical chemistry, metabolomics	ANALYTICAL CHEMISTRY	female
US	255	169	5784	4116	37	35	77	71	2004	2023	inflammasome biology, lupus pathophysiology, innate immunity, skin diseases	RHEUMATOLOGY	female
	337	28	9622	2365	50	24	167	58	1994	2023	nanofabrication, self-assembly, directed self-assembly, nanomanufacturing	NANOSCIENCE, NANOTECHNOLOGY	male
US	494	21	49554	10899	101	52	301	135	1984	2023	neurodegenerative diseases, parkinson's disease, neuroprotection	PATHOLOGY	male
CA	380	173	18321	14662	72	66	233	225	2012	2023	water resources management, human-water systems, sustainable agriculture, artificial intelligence, water resources	ENVIRONMENTAL SCIENCES	female
GB	145	25	29754	7057	52	36	102	79	1987	2023	phonology, morphology, cognitive science, computational linguistics, linguistics	LANGUAGE, LINGUISTICS	female
DE	201	27	11910	5405	55	39	119	79	2001	2023	sociolinguistics, media linguistics, discourse analysis, computer-mediated communication, german linguistics	LINGUISTICS	male
ZA	334	77	15686	8017	66	40	191	154	2004	2023	virology, epidemiology, diagnostics	VETERINARY SCIENCES	male
IN	158	58	3755	2049	27	21	61	46	2003	2023	optimization techniques, power system optimization	INSTRUMENTS, INSTRUMENTATION	male
FR	179	7	6133	1704	38	20	92	44	1995	2023	toxocariasis, strongyloidiasis, eosinophilia	PARASITOLOGY	male
US	635	129	33141	15093	76	49	245	137	2000	2023	hepatology	GASTROENTEROLOGY, HEPATOLOGY	male
US	370	112	13551	6117	58	39	123	100	1995	2023		GEOSCIENCES	male
US	582	133	16375	6117	65	41	183	130	1998	2023	geodesy, crustal deformation	GEOLOGY	male
PT	57	17	1205	857	16	14	22	20	2008	2023	nuclear fusion, diagnostics	FLUIDS, PLASMAS	male
BB	287	84	9466	4627	52	34	111	77	1996	2023	biology, medicine	HEMATOLOGY	male
NO	231	4	12401	4779	53	37	100	72	1997	2023	meteorology, climate, clouds	METEOROLOGY, ATMOSPHERIC SCIENCES	male
DE	336	127	25105	14582	65	49	208	171	2009	2023	virology	TROPICAL MEDICINE	male
ES	219	18	1835	739	23	15	44	21	1997	2023	geochemistry, fluid inclusions, stable isotopes, petroleum, dolomitization	FLUIDS, PLASMAS	male
ES	115	23	2709	942	27	18	53	35	1993	2023	criminal psychology	SOCIAL PSYCHOLOGY	male
MX	535	54	4378	2001	33	23	121	62	2000	2023	macromycetes, edible mushrooms, medicinal mushrooms	MYCOLOGY	male
DE	26	24	747	739	15	15	16	16	2019	2023	bioprocess engineering	AGRICULTURAL ENGINEERING	male
BR	178	31	1770	1137	21	15	27	21	1999	2023	solar energy, hydrogen production, absorption refrigeration cycles, co2 supersonic separation	THERMODYNAMICS	male
SE	98	31	4326	2130	29	25	42	39	2009	2023		GERIATRICS, GERONTOLOGY	male
AU	262	149	79706	69585	91	85	176	175	2015	2023	gravitational waves, compact binaries	ENERGY & FUELS	male
ES	331	12	10824	4625	46	26	138	43	1988	2023	condensed matter physics, materials science, crystallography	CONDENSED MATTER	male
US	31	2	243	68	8	5	7	3	1995	2023	ballet, dance history, dance criticism, dance studies	DANCE	female
SE	29	16	1515	1060	14	14	17	17	2010	2023	plant biology, ectomycorrhiza, cell wall biology, plant hormones	MYCOLOGY	female
BR	29	3	51	21	5	3	2	0	2008	2022	somatic education, dance techniques, composition, memory in dance	DANCE	female
BR	19	6	191	176	7	7	5	5	2014	2023	human sexuality, sexual selection, evolutionary psychology	EXPERIMENTAL PSYCHOLOGY	female
TH	53	8	795	176	10	8	10	7	2002	2023	radiation and isotope applications	NUCLEAR SCIENCE, NUCLEAR TECHNOLOGY	female
DE	161	52	6750	3367	40	26	92	64	2002	2023	strong field physics, multiphoton processes	NUCLEAR PHYSICS	female
US	345	62	29836	11863	69	54	168	124	1992	2023		COMMUNICATION	female
US	440	173	36884	16819	77	57	199	154	1997	2023	social inequality and health, fertility, family	SOCIOLOGY	female
DK	430	54	18012	7132	72	42	217	159	1993	2023	biology, animal science, carbohydrates, phytochemicals	AGRICULTURE, DAIRY, ANIMAL SCIENCE	male
US	340	47	5471	2032	42	23	127	64	1993	2023	dynamic microsimulation, travel behavior analysis, activity-based travel demand forecasting, behavioral dynamics, survey design	TRANSPORTATION, TRANSPORTATION SCIENCE, TRANSPORTATION TECHNOLOGY	male
GR	66	32	660	456	16	14	21	17	2010	2023	structural health monitoring, computational mechanics, finite element methods, structural design	MARINE ENGINEERING	male
US	138	36	2685	864	22	15	39	19	2000	2023	food economics and policy	AGRICULTURAL ECONOMICS, AGRICULTURAL POLICY	male
US	1337	327	36250	10481	90	44	585	302	2000	2023	electronic design automation, testing and design-for-testability, microfluidics, computer engineering, sensor networks	ENERGY & FUELS	male
US	83	49	3617	2894	27	25	49	46	2003	2023	social interaction, social and language development in autism	SPECIAL EDUCATION	female
US	159	18	23297	8464	67	43	118	104	2002	2023	evolutionary biology, protein sequence analysis, genomics, biology	BIOTECHNOLOGY, APPLIED MICROBIOLOGY	male
UA	66	31	487	221	9	7	7	4	2005	2023	formal methods in cybersecurity, verification and testing, machine learning	CYBERNETICS	male
US	280	46	18256	5806	65	33	150	86	1989	2023	infectious diseases, infection prevention, hospital epidemiology	GENERAL MEDICINE, INTERNAL MEDICINE	female
ES	562	122	12544	6060	61	41	224	168	1999	2023	aerosol, lidar, remote sensing, atmospheric radiation	APPLIED PHYSICS	male
US	297	58	7070	3779	39	32	105	74	2005	2023	electronic government, interorganizational collaboration, socio-technical systems, system dynamics, collaborative governance	PUBLIC ADMINISTRATION	male
ES	206	41	3150	1439	33	21	92	48	1996	2023	magnetic materials	CONDENSED MATTER	male
US	135	23	9347	3387	40	21	80	49	1990	2023	nonhost disease resistance, engineering plants for disease resistance, adaptation genes, transposon-induced mutants in soybean	AGRONOMY	male
IR	65	25	696	350	15	10	17	10	2007	2023	geology and paleontology	PALEONTOLOGY	male
PL	30	17	198	181	9	8	7	7	2015	2023	immunology	VETERINARY SCIENCES	female
SI	76	12	1078	397	13	10	15	10	2007	2023	preschool education, developmental psychology	DEVELOPMENTAL PSYCHOLOGY	female
US	1631	336	171009	51213	167	93	691	416	1991	2023	human genetics, genetic epidemiology, alzheimer's disease, autism	GENETICS & HEREDITY	female
US	107	58	8636	7824	38	37	56	55	2014	2023		URBAN STUDIES	female
IT	180	4	6004	1850	44	26	115	62	1990	2023	coordination and organometallic chemistry, medicinal inorganic chemistry, catalysis	INORGANIC CHEMISTRY, NUCLEAR CHEMISTRY	female
GR	128	45	2397	1480	31	23	53	45	2001	2023	biomaterials, tissue engineering, cell-biomaterial interactions, bioprinting, electrospinning	BIOMATERIALS	female
	418	54	33134	9952	92	55	266	156	1984	2023	immunology	IMMUNOLOGY	female
IT	122	19	2104	1577	23	19	39	31	2005	2023	creativity, prejudice, stereotype	DEVELOPMENTAL PSYCHOLOGY	female
BR	44	19	530	431	14	13	16	16	2009	2023	speech-language pathology, voice, public health, occupational health	AUDIOLOGY, SPEECH-LANGUAGE PATHOLOGY	female
GB	157	41	6943	3849	32	27	56	44	2003	2023	sustainable design, comfort of complex environments, urban microclimate, human behaviour, energy efficiency	ARCHITECTURE	female
US	131	7	4717	730	33	13	61	18	1985	2023	electrical engineering, astronomy	FILM, RADIO, TELEVISION	female
ES	299	69	10247	3517	52	30	123	84	1994	2023	neuroinflammation, neuroanatomy, parkinson, gender & health, aging	ANATOMY,MORPHOLOGY	female
SE	63	34	2837	2276	20	18	25	23	2011	2023	mycology, evolution, comparative genomics, phylogenetics, systematics	MYCOLOGY	female
ES	64	23	1894	854	20	18	32	27	2005	2023	psychology, psycholinguistics, reading, electrophysiology, event-related potentials	DEVELOPMENTAL PSYCHOLOGY	female
SE	935	305	37132	19821	92	59	429	372	1999	2023	crustal evolution, geochronology, microanalysis	HISTORY	male
EG	365	90	6122	4519	34	29	104	68	2004	2023	music, education, computer	MUSIC	male
US	227	11	7725	2486	33	21	70	34	1998	2023	engineering education research	INDUSTRIAL ENGINEERING	female
US	148	24	15424	4515	53	37	85	66	1993	2023	language comprehension, production, verbal working memory	LANGUAGE, LINGUISTICS	female
US	45	40	1137	1084	20	20	28	28	2008	2023	conservation biology, ornithology, data science	ORNITHOLOGY	male
DE	246	91	4123	2604	36	27	74	56	2007	2023	hematology, oncology, infectious diseases	TRANSPLANTATION	male
AU	313	145	11532	10120	57	53	195	176	2007	2023	nanoarchitectonics, superconductor, mgb2, magnetism and superconductivity, magnetic materials	MINING, MINERAL PROCESSING	male
IR	257	96	5247	2849	39	29	100	80	2005	2023	biological sciences	MYCOLOGY	male
IR	260	96	5247	2849	39	29	100	80	2005	2023	biological sciences	MYCOLOGY	male
US	111	21	3063	1552	23	18	38	26	2002	2023	sustainability, energy efficiency and smart grids, scheduling, data enabled decision making/decision analytics, supply chain man	MANUFACTURING ENGINEERING	male
TR	324	43	4855	2828	32	24	86	64	2003	2023	depression, cognitive therapy, addictions	SOCIAL SCIENCES	male
DK	177	101	1739	1311	25	21	56	44	2007	2023	upper gi cancer	TRANSPLANTATION	male
US	7	1	104	59	3	3	3	2	2005	2023	dance, flamenco, cultural studies, feminist studies, postcolonial studies	DANCE	female
NL	857	195	46776	27172	111	84	377	318	2004	2023	polar climate, ice sheet mass balance, greenland, antarctica	METEOROLOGY, ATMOSPHERIC SCIENCES	male
US	55	16	692	478	13	12	15	14	2007	2023	urban transportation planning	URBAN STUDIES	male
US	11	5	311	203	4	4	3	3	2012	2023	first-generation college students, youth aging out of foster care, feminisms, qualitative research methods	FAMILY STUDIES	female
IR	163	24	7887	3595	46	37	93	81	2006	2023	heterogeneous photocatalysis, metal oxide nanoparticles, waste water treatment	APPLIED CHEMISTRY	male
US	69	47	846	666	15	14	19	17	2012	2023	photonic networks, photonic communication systems, optical amplification	HARDWARE & ARCHITECTURE	male
IR	304	85	2871	1842	25	19	55	46	2007	2023	mycology, plant pathology	MYCOLOGY	male
SA	354	202	14315	12051	64	57	235	215	2011	2023	cloud/edge computing, artificial intelligence, internet-of-things, cyber security, big data	INFORMATION SYSTEMS	male
	244	47	12536	4620	63	38	122	98	2003	2023	cancer biology and translational cancer research	UROLOGY, NEPHROLOGY	male
JO	276	175	8478	7269	49	47	156	143	2011	2023	optimization, artificial intelligence, machine learning, data mining, evolutionary computation	ARTIFICIAL INTELLIGENCE	male
	295	56	8745	4394	50	34	134	110	2004	2023	toxicology & food safety	TOXICOLOGY	male
MY	122	68	3591	3045	33	30	63	61	2012	2023	environmental economics (community development and livelihood, poverty, environment and sustainable development, environmental i	DEVELOPMENT STUDIES	male
US	1093	171	35292	16538	81	52	394	231	2000	2023	transistors, biosensors, solar cells, reliability, flexible electronics	ELECTRICAL ENGINEERING, ELECTRONIC ENGINEERING	male
PK	87	48	7472	6931	38	36	61	61	2015	2023	soil organic matter, biochar, heavy metals, phosphorus	SOIL SCIENCE	male
SA	93	62	4068	3918	28	28	53	51	2015	2023	agricultural sciences	ENVIRONMENTAL STUDIES	male
PK	43	25	688	601	14	14	20	20	2013	2023	manufacturing processes, engineering management	MANUFACTURING ENGINEERING	male
PK	871	171	16285	5473	62	33	333	156	1984	2023	bioinformatics, biotechnology, biological research	BIOTECHNOLOGY, APPLIED MICROBIOLOGY	male
PK	330	228	13497	12611	56	55	145	137	2014	2023	soil and water chemistry	AGRICULTURE, DAIRY, ANIMAL SCIENCE	male
GB	185	79	10367	8092	51	48	104	99	2010	2023	supply chain management, operations management, logistics management, sustainable operations management	OPERATIONS RESEARCH, MANAGEMENT SCIENCE	male
CH	51	9	1277	642	15	13	22	16	2005	2023	limnology, biogeochemistry, carbon, nutrients, lake	LIMNOLOGY	female
GB	246	24	4044	1598	35	20	105	46	1993	2023	iranian languages, central asia, manichaeism, christianity	ASIAN STUDIES	male
IT	352	68	4984	2062	34	23	118	55	1992	2023	computer networks, networking, telecommunications	TELECOMMUNICATIONS	male
AR	32	15	130	106	6	5	4	3	2013	2023		VETERINARY SCIENCES	male
DK	456	53	9815	3302	40	27	152	77	1996	2023	control theory, system identification, state estimation, fault tolerant control	APPLIED MATHEMATICS	male
	163	25	4229	1071	32	19	83	38	1989	2023	microrna biology, huntington's disease	CRYSTALLOGRAPHY	male
NG	54	11	732	440	16	13	24	22	2006	2023	otorhinolaryngology	OTORHINOLARYNGOLOGY	male
ES	192	40	2471	1317	29	21	61	38	1998	2023	aging and cognition, mild cognitive impairment, alzheimer disease	DEVELOPMENTAL PSYCHOLOGY	male
US	244	61	23850	10324	78	45	174	146	1998	2023	ecology, infectious disease dynamics, statistical biology, biomathematics	ENTOMOLOGY	male
GR	348	176	11387	7600	53	44	140	124	2009	2023	menopause, perimenopause, premature ovarian insufficiency, osteoporosis, dyslipidaemia	ENDOCRINOLOGY, METABOLISM	male
CY	49	16	1975	1171	20	18	26	22	2006	2023	bullying, parenting, parent-child interactions, adolescence	DEVELOPMENTAL PSYCHOLOGY	male
GR	115	22	5716	2671	41	25	74	50	2001	2023	materials chemistry, porous materials, metal organic frameworks, reticular chemistry, gas storage	INORGANIC CHEMISTRY, NUCLEAR CHEMISTRY	male
BR	46	14	169	102	7	6	6	2	2011	2023	applied mineralogy, crystallography, plastic deformation, ebsd, qemscan	CRYSTALLOGRAPHY	female
GR	88	28	3236	2937	24	21	31	28	2012	2023	artificial intelligence, data mining, geographic information system, web-gis, natural hazards	MINING, MINERAL PROCESSING	male
IN	177	36	6284	2036	45	21	121	68	2000	2023	molecular gels, coordination polymers, supramolecular chemistry, crystal engineering, x-ray diffraction	ORGANIC CHEMISTRY	male
CL	73	34	1098	766	14	13	23	18	2011	2023	coastal, ocean, port and environmetal engineering	OCEAN ENGINEERING	male
GB	167	2	11811	2736	43	22	73	35	1985	2023	hydrological modelling, flood risk assessment, water resources management, climatic variability, lon	WATER RESOURCES	male
ES	235	21	7420	2435	43	25	117	53	2001	2023	music information retrieval, sound and music computing, recommender systems, user modeling, music cognition	MUSIC	male
GR	143	11	12639	5171	57	38	101	72	2007	2023	internal medicine-infectious diseases-critical care	INFECTIOUS DISEASES	male
DE	158	74	5369	4654	35	32	56	49	2011	2023	archaeology, prehistoric archaeology, aegean prehistory, archaeological science, bronze age	ARCHAEOLOGY	male
FR	277	117	7670	4922	45	31	134	104	2003	2023	paleontology, biostratigraphy, phylogeny, mammals, paleoecosystems	PALEONTOLOGY	male
GB	221	58	16054	8562	62	45	125	116	2005	2023	photocatalysis, solar energy, water, disinfection	ENVIRONMENTAL ENGINEERING	female
IN	54	44	3033	2817	28	28	39	39	2013	2023	severe plastic deformation, additive manufacturing, concentrated alloys, deformation behavior	METALLURGY, METALLURGICAL ENGINEERING	male
MY	22	11	22	14	3	3	0	0	2012	2023	dance studies, gender, and ethnicity	DANCE	female
GR	337	117	8473	3734	44	33	92	75	2005	2023	medicine	RHEUMATOLOGY	male
IN	144	30	3513	3164	28	26	47	42	2014	2023	positive psychology, health psychology, organisational psychology, social psychology, organisational behaviour	HUMANITIES	male
GB	216	51	6357	2923	40	26	104	70	2004	2023	poverty, economics, social protection	DEVELOPMENT STUDIES	female
IN	70	25	3238	2663	19	16	28	20	2010	2023	climate change, forests and land-use change, ghg inventory in lulucf sector, climate change impact, vulnerability and adaptation	HUMANITIES	male
IN	171	110	2757	2194	26	25	58	58	2011	2023	tribology of advanced materials, machining, composites, waste management	MANUFACTURING ENGINEERING	male
NG	128	69	921	835	17	16	27	26	2012	2023	demography, population and public health issues	DEMOGRAPHY	male
	34	9	593	422	8	8	8	8	2011	2023	quantum optics, photonics quantum computation, quantum communication	HARDWARE & ARCHITECTURE	female
BR	412	111	4233	2441	31	21	148	83	2002	2023	parasitology, helminthology, biodiversity, taxonomy	PARASITOLOGY	male
AU	286	32	11809	3593	58	27	129	66	1984	2023	cochlear implants, hearing	AUDIOLOGY, SPEECH-LANGUAGE PATHOLOGY	male
GB	209	4	1094	311	16	8	30	6	1990	2023	cybernetics, robotics, neural networks, control engineering, control education	CYBERNETICS	male
KE	68	17	209	100	5	4	3	2	2005	2023	theories of literary criticism, comparative literature, contemporary kiswahili literature, oral literature & classics)	FOLKLORE	male
US	30	1	441	151	12	7	15	7	1998	2023	protein biochemistry and structural biology	CRYSTALLOGRAPHY	female
BR	433	83	13833	5889	58	40	122	103	2002	2023	dentistry, polymer science	DENTISTRY, ORAL SURGERY, ORAL MEDICINE	male
AU	325	150	12660	7158	59	45	142	129	2000	2023	endocrinology	ENDOCRINOLOGY, METABOLISM	male
BR	7	1	49	23	2	2	1	1	2009	2022	ergonomics, worker employer, physical therapy	ERGONOMICS	male
IN	925	157	37360	13016	88	55	392	212	1988	2023	physics, materials science, nanotechnology, clean energy, charge storage	EDUCATION, EDUCATIONAL RESEARCH	male
PT	23	2	285	164	8	5	5	4	2005	2023	applied research of the hydrodynamics of different floating structures	MARINE ENGINEERING	male
UZ	17	11	1542	1538	9	9	9	9	2018	2023	literature	LITERATURE	male
AU	68	15	4643	2750	28	23	44	38	2010	2023	2d materials, liquid crystals, energy storage, self-assembly, casimir-van der waals forces	CONDENSED MATTER	male
IR	659	174	5663	4451	35	33	94	80	2008	2023	thermal infrared, thermal remote sensing, soil, remote sensing	REMOTE SENSING	male
IR	160	33	4022	1889	36	22	81	54	2003	2023	parasitology helminthic zoonoses	PARASITOLOGY	male
MY	463	17	17228	11257	67	53	260	217	2002	2023	catalysts for environmental remediation, energy storage and biomass processing	NANOSCIENCE, NANOTECHNOLOGY	female
CZ	552	0	41220	8810	102	44	276	118	1984	2023	clinical pharmacology, pharmacovigilance	PHARMACOLOGY, PHARMACY	male
ID	16	16	60	59	5	5	3	2	2020	2023	geology, geothermal, geochemistry	GEOLOGICAL ENGINEERING	female
IN	116	21	603	386	15	10	20	11	2002	2023	helminth parasites of public health importance	VETERINARY SCIENCES	male
DK	467	70	20066	9123	72	45	248	178	1999	2023	vibrational spectroscopy, chemometrics, metabolomics, foodomics, food science	FOOD SCIENCE, FOOD TECHNOLOGY	male
GR	99	32	4097	2512	29	24	49	39	2004	2023	agronomy, crop science, crop physiology, plant nutrition	AGRONOMY	male
US	276	57	15957	6546	60	40	175	119	1993	2023	environmental engineering, environmental biotechnology, bioprocess engineering	ENVIRONMENTAL ENGINEERING	male
PT	202	29	5613	1557	37	21	72	37	2003	2023	electromagnetics, metamaterials, quantum physics	TELECOMMUNICATIONS	male
US	172	24	4119	1478	33	20	70	39	1998	2023	forest hydrology, forest soils, watershed management, water quality	WATER RESOURCES	male
IN	1146	227	3331	1538	23	17	70	32	1984	2023	floriculture and landscaping	HORTICULTURE	male
IN	214	3	6379	2288	41	21	127	62	1995	2023	natural products chemistry, medicinal chemistry, drug development	INTEGRATIVE MEDICINE, COMPLEMENTARY MEDICINE	male
US	144	31	4498	2915	30	22	51	35	2000	2023	urban planning, spatial analysis, gis, urban energy, urban climate	REGIONAL PLANNING, URBAN PLANNING	male
US	111	46	2762	2239	26	24	43	37	2010	2023	polymer electrolytes, ion gating, batteries, memory, neutron scattering	PETROLEUM ENGINEERING	female
GR	334	53	17043	7473	58	43	115	89	1997	2023	advanced structural materials	CIVIL ENGINEERING	male
NO	656	100	26856	8806	67	41	228	134	1999	2023		ANTHROPOLOGY	male
DK	503	53	27780	7277	82	42	245	121	1987	2023	inflammatory and metabolic pancreatic beta-cell destruction	ENDOCRINOLOGY, METABOLISM	male
GB	160	30	20074	8252	62	41	112	92	2000	2023	evolutionary biology	EVOLUTIONARY BIOLOGY	male
DK	525	21	5677	1813	40	24	113	47	1987	2023	wind energy remote sensing: wind lidars for atmospheric boundary-layer flow and turbulence studies	REMOTE SENSING	male
	2366	10	61020	29079	91	59	888	469	2002	2023	competitive strategy, marketing capability, e-business, technological capability, technology diffusion	BUSINESS	male
IT	201	198	1354	1352	21	21	40	40	2018	2023	urologic cancer	TRANSPLANTATION	male
	174	78	757	700	13	13	22	21	2014	2023	otorhinolaryngology	OTORHINOLARYNGOLOGY	male
IS	580	207	142895	66748	175	127	366	357	2005	2023	human genetics	GENETICS & HEREDITY	female
GB	784	233	14362	8766	60	45	315	238	2005	2023	mechanics of advanced materials	MECHANICS	male
BR	138	36	6051	1810	46	24	96	60	2001	2023	separations, spectrometry, flow injection analysis, green chemistry	ANALYTICAL CHEMISTRY	male
ES	64	18	759	367	18	11	30	13	2003	2023	motor control and learning, perception-action in sport	SPORT SCIENCES	male
ES	260	35	7610	3211	46	34	107	70	2001	2023	applied electrochemistry, electrocatalysis, electrochemical synthesis	ELECTROCHEMISTRY	female
ES	241	63	10748	4456	52	30	135	85	1997	2023	mathematical oncology, nonlinear waves, nonlinear phenomena	APPLIED MATHEMATICS	male
US	73	33	3531	2294	32	27	47	44	2010	2023	dairy cows, dairy health, reproduction	VETERINARY SCIENCES	male
TW	48	33	11587	11485	17	16	21	20	2018	2023	health services research, health policy, health technology assessment	HEALTH POLICY, HEALTH SERVICES	female
US	62	36	2235	1852	22	20	35	31	2009	2023	neotropical birds, population ecology, conservation biology, demography	ORNITHOLOGY	female
US	290	41	7180	4089	40	27	110	71	2004	2023	analytics, optimization, machine learning, neuroscience, logistics	ART	male
HK	274	1	7371	1057	43	15	105	35	1984	2023	paleontology, evolution, biogeography	PALEONTOLOGY	male
US	641	197	48955	22767	104	71	264	195	2003	2023	breast cancer	PATHOLOGY	male
AU	189	50	19063	8785	55	38	106	79	1987	2023	petrology, tectonics, geochemistry, geochronology	GEOSCIENCES	male
US	599	124	63824	24071	120	65	370	280	2001	2023	active galactic nuclei, quasars, supermassive black holes, cosmic surveys, astrophysics	ASTRONOMY, ASTROPHYSICS	male
MY	27	7	136	68	5	4	3	3	2008	2023	fuel deposi, energy efficient	FLUIDS, PLASMAS	male
RU	764	194	54413	21875	71	48	256	184	2002	2023	sociolinguistics, pragmatics, discourse theory, cultural anthropology, philological hermeneutics	LANGUAGE, LINGUISTICS	male
CN	195	68	18229	13274	63	55	112	105	2010	2023	technology-driven disruption, technology acceptance, social media analytics, operations management	INFORMATION SYSTEMS	male
UZ	32	29	2370	2370	23	23	23	23	2020	2023	philosophy, linguistics, literature, history, psychology	LITERATURE	female
US	410	239	10880	8572	54	48	175	172	2012	2023	nonlinear dynamical systems	AEROSPACE ENGINEERING	male
IR	85	26	3796	2734	37	32	53	52	2013	2023	separation, membrane, adsorption, modeling, chemometrics	APPLIED CHEMISTRY	male
MY	166	39	1623	1043	19	14	35	18	1999	2023	sleep apnoea, laryngology, voice disorders, laser surgery	OTORHINOLARYNGOLOGY	male
IN	124	25	2210	946	26	16	58	33	2005	2023	polymer science & rubber technology	POLYMER SCIENCE	male
US	1249	215	35742	10476	88	48	481	184	1991	2023	multimedia signal processing and communications, image processing, video processing, machine learning, computational photography	RADIOLOGY, NUCLEAR MEDICINE, MEDICAL IMAGING	male
EG	135	93	1472	1377	21	21	44	40	2015	2023		CRITICAL CARE MEDICINE	male
ES	26	23	403	401	11	11	11	11	2018	2023		CELL ENGINEERING, TISSUE ENGINEERING	male
IT	113	20	4385	2908	24	17	53	30	1993	2023	software engineering, wireless sensor networks	SOFTWARE ENGINEERING	male
US	55	17	1603	1206	15	11	19	12	2012	2023	education policy, developing countries, randomized experiments	APPLIED PSYCHOLOGY	male
RS	133	26	2105	624	23	12	41	19	1999	2023	electrochemistry, material science, peer review	ELECTROCHEMISTRY	male
	17	0	1673	1069	8	8	8	8	2008	2023	bioengineering, control, systems biology, pulmonary physiology, lung biology	HARDWARE & ARCHITECTURE	male
IT	422	75	15076	7108	62	39	224	148	1993	2023	biopolymers, polyphenols, natural pigments, antioxidant, food chemistry	ORGANIC CHEMISTRY	female
RU	765	106	49103	17793	72	47	296	198	1998	2023	psychology, education	PUBLIC ADMINISTRATION	male
US	186	88	7971	5981	28	25	58	43	2011	2023	neurological surgery, endovascular, cerebrovascular, tumor, stroke	NEUROSCIENCES	male
CH	467	242	10595	7320	49	42	147	127	2005	2023	genetics, dermatology, psoriasis, neutrophils, hair	DERMATOLOGY	male
RU	399	189	5737	3877	35	28	167	129	2007	2023	nanomaterials, sonochemistry, zirconia, ceria, size effect	INORGANIC CHEMISTRY, NUCLEAR CHEMISTRY	male
RU	173	47	5116	3324	35	30	75	56	2007	2023	wetting, spreading, surface forces, superhydrophobic surfaces	ELECTROCHEMISTRY	male
DE	367	186	8470	6037	50	40	163	155	2011	2023		HEALTH POLICY, HEALTH SERVICES	male
CA	180	14	3439	998	31	17	56	32	1999	2023	remote sensing, radiative transfer, atmospheric physics	REMOTE SENSING	male
NL	136	48	18371	14782	48	44	80	71	2010	2023	digital inequality, digital divide, digital skills, internet skills	COMMUNICATION	male
GR	228	120	4936	3215	33	27	81	67	2008	2023	eeg, wearable devices, computational intelligence, biomedical engineering, medical physics	TELECOMMUNICATIONS	male
RO	173	62	11230	8635	46	37	78	71	2012	2023		FILM, RADIO, TELEVISION	female
DK	257	43	9385	3052	51	27	146	70	1995	2023	virology, immunology, vaccines, inflammation	VIROLOGY	male
EG	34	24	13194	7271	17	17	18	17	2008	2023	oncology, neuropharmacology, autophagy, epigenetics, drug discovery	TOXICOLOGY	female
US	59	17	710	383	12	11	16	12	2004	2023	urban and regional planning, urban development, public/private partnerships, placemaking, arts snd culture	URBAN STUDIES	female
EG	19	9	332	280	10	9	10	9	2015	2023	drliing fluid	FLUIDS, PLASMAS	male
IR	108	36	1675	855	19	16	40	32	2006	2023	parasitology	MYCOLOGY	male
BR	46	10	633	338	10	7	11	5	2010	2023	voice	AUDIOLOGY, SPEECH-LANGUAGE PATHOLOGY	female
ES	308	54	9863	3845	58	34	194	120	1997	2023	chromatography, capillary electrophoresis, residues, foods, environment	ANALYTICAL CHEMISTRY	female
GB	112	33	1424	758	19	14	32	25	2003	2023	creolisation, dance, postcolonial literature, postcolonial theory, transculturality	LITERATURE	female
NO	63	38	1665	1069	14	14	18	18	2011	2023	medical technology, engineering cybernetics, artificial pancreas, prosthetics, electromyography	CYBERNETICS	male
GR	189	15	7080	1883	44	23	118	62	1990	2023	coordination chemistry, organometallic chemistry, homogeneous catalysis	INORGANIC CHEMISTRY, NUCLEAR CHEMISTRY	male
GB	969	177	38246	21946	96	73	255	215	2002	2023	economic geography, regional science, public policy, innovation, institutions	GEOGRAPHY	male
PT	217	94	6080	4386	40	34	110	79	2005	2023	structural mechanics, stochastic structural mechanics, structural safety and reliability, systems reliability and maintenance, m	OCEAN ENGINEERING	male
US	304	61	26770	8479	75	41	177	123	1997	2023	molecular epidemiology hpv	PEDIATRICS	female
DE	72	35	631	492	13	11	16	11	2011	2023	energy systems modelling, optimisation	THERMODYNAMICS	female
NL	342	113	29869	14984	88	65	180	157	2006	2023	insomnia, depression, e-health, primary care	CLINICAL PSYCHOLOGY	female
NL	44	1	2103	676	19	13	22	14	1995	2023	self, identity, adolescence	DEVELOPMENTAL PSYCHOLOGY	female
US	281	15	56162	22869	109	65	236	182	1995	2023	global change, ecology, carbon cycle, modeling	ECOLOGY	male
FR	178	32	8078	3384	49	35	91	77	2000	2023	ab initio and classical atomistic simulations, water, solutions, and molecular systems at extreme conditions, graphene and nanot	MINERALOGY	male
ES	71	23	1279	774	18	15	31	24	2010	2023	solar energy, fluidization, heat and mass transfer, cfd & heat transfer simulation	FLUIDS, PLASMAS	male
IN	483	78	3879	1435	34	21	84	46	2000	2023	nuclear physics, neutrino physics	NUCLEAR PHYSICS	female
NL	704	178	121709	58649	103	77	308	254	2006	2023	cardio-thoracic surgery, valve surgery, coronary, cabg, tavi	SURGERY	male
MY	42	28	101	91	6	6	3	3	2015	2023	composite, coating, natural, nanocomposite	MARINE ENGINEERING	male
	161	21	10674	5316	49	38	74	67	2005	2023	food & agribusiness marketing	HOSPITALITY, LEISURE, SPORT, TOURISM	male
DE	77	42	2877	1937	26	24	41	41	2007	2023	comparative cognition, parrots, corvids, vocal learning, innovative tool use	ORNITHOLOGY	male
IT	162	35	2789	1340	31	23	61	42	1998	2023	ent, otoneurology	OTORHINOLARYNGOLOGY	male
	1052	69	23613	2791	52	23	253	46	1990	2023	business information systems, wirtschaftsinformatik, informationscience, software engineering	INFORMATION SYSTEMS	male
IN	89	15	3293	1770	33	25	59	48	2006	2023	biomaterials#tissue engineering#msc	BIOMATERIALS	male
PL	82	27	2367	1525	25	20	41	36	2009	2023	solid state physics, electronic structure, superconductivity, thermoelectrics	CONDENSED MATTER	male
DE	89	16	4256	1425	31	22	41	32	2002	2023		INTEGRATIVE MEDICINE, COMPLEMENTARY MEDICINE	female
IL	12	4	55	33	4	3	1	1	2005	2023	historical musicology, history of music theory, italian music of the 18th century, tonality, russian music	DANCE	female
CA	388	79	13084	5907	66	43	150	129	2003	2023	evolutionary developmental biology, complex traits, morphometrics, craniofacial development, biological anthropology	ANATOMY,MORPHOLOGY	male
FR	42	23	609	284	13	11	15	11	2004	2023	fossil and recent coral reefs, ecotoxicology	PALEONTOLOGY	male
CA	108	79	1177	1133	17	16	22	20	2014	2023		CRITICAL CARE MEDICINE	male
US	203	60	13773	9865	62	54	135	120	2010	2023	intelligent environments, human building interaction, building energy efficiency	ENVIRONMENTAL ENGINEERING	female
ID	48	18	596	450	8	7	6	6	2011	2023	indonesia/peranakan drama, chinesse malay literatures, indonesia popular novels, feminist literature	CULTURAL STUDIES	female
US	6	0	678	358	5	4	4	3	1996	2023		AUDIOLOGY, SPEECH-LANGUAGE PATHOLOGY	male
ES	185	149	1416	1333	20	19	50	49	2016	2023		SPORT SCIENCES	male
BR	203	56	1759	921	24	16	48	28	2004	2023	otorhinolaryngology, head and neck surgery	OTORHINOLARYNGOLOGY	male
US	557	144	16409	8087	63	43	252	163	2000	2023	computational linguistics, discourse analysis, computer supported collaborative learning	LANGUAGE, LINGUISTICS	female
US	333	47	14211	2967	60	28	131	74	1985	2023	law. dispute resolution, conflict resolution, international law	LAW	female
BR	238	44	11780	9718	35	24	90	53	2007	2023	action research, health education, youth health, drug consumption, primary health care	NURSING	female
ZA	126	23	1632	667	23	16	40	22	2002	2023	structural chemistry, computational chemistry, crystallography	POLYMER SCIENCE	female
US	205	51	14152	5582	57	36	121	81	1992	2023	genomics	ENTOMOLOGY	female
AU	701	120	13344	6248	64	36	205	143	1996	2023	physical oceanography, coastal	OCEANOGRAPHY	female
AU	89	44	1120	794	16	15	31	24	2009	2023	veterinary epidemiology, aquatic health	VETERINARY SCIENCES	male
US	759	71	62530	18658	114	52	413	238	1991	2023	computational and theoretical chemistry and biophysics	BIOPHYSICS	male
TW	352	75	21067	8976	78	45	250	191	1985	2023	marine chemistry, nutrients and carbon cycle, ocean acidification, global change	OCEANOGRAPHY	male
ZA	282	60	4407	2055	36	25	107	64	1994	2023	soil science	SOIL SCIENCE	male
BE	65	28	1145	703	20	16	39	32	2006	2023	optical spectroscopy, raman, raman optical activity, vibrational circular dichroism, structural biology	SPECTROSCOPY	male
	22	9	915	641	10	9	10	9	2011	2023	signal processing, spatial audio	ACOUSTICS	male
DE	255	52	17921	8043	66	43	137	111	1997	2023		NEUROSCIENCES	male
US	29	0	36786	29391	19	18	19	18	2015	2023	global oncology, transfusion medicine, descriptive epidemiology	HEMATOLOGY	female
US	200	48	13175	5452	46	34	99	78	2001	2023	computational biology, statistical genetics, genomics, empirical bayesian methods	MEDICAL INFORMATICS	female
GB	146	0	4504	976	38	19	91	30	1988	2023	aquaculture parasitology pathology	PARASITOLOGY	female
US	220	26	15934	4734	58	36	120	92	1990	2023	mammal paleobiology, vertebrate evolution	EVOLUTIONARY BIOLOGY	female
DE	87	70	723	709	15	14	20	20	2016	2023	psychology, research methods, statistics, clinical research, educational sciences	MEDICAL INFORMATICS	male
FR	334	60	15278	4747	65	38	134	109	2002	2023	electrocatalysis, biomass electroconversion	PHYSICAL CHEMISTRY	male
US	55	13	498	236	12	9	15	8	2003	2023	classics, digital libraries, ancient history, historical botany	CLASSICS	male
CA	148	51	14616	7303	49	39	87	75	2004	2023	ecology, marine biology, climate change	ZOOLOGY	male
US	263	65	25629	10566	83	54	179	158	2002	2023	filoviruses, henipaviruses, sars-cov-2, rna viruses, innate immunity	MICROBIOLOGY	male
US	337	112	25230	14790	74	57	212	193	2003	2023	school of marine and atmospheric sciences	METEOROLOGY, ATMOSPHERIC SCIENCES	male
GB	272	35	15366	4705	67	38	158	106	1999	2023	public health, epidemiology, infectious diseases	TROPICAL MEDICINE	male
US	37	1	2849	718	19	13	19	15	1999	2023	light microscopy, cell biology	MICROSCOPY	male
GB	20	5	1735	1365	20	18	25	21	2013	2023	electron microscopy, cryo-focused ion beam, cryo-lift-out, polymersomes, focused ion beam	MICROSCOPY	male
	1469	75	97110	26320	150	78	947	527	1984	2023	plasma physics, magnetic fields, solar wind	GEOCHEMISTRY, GEOPHYSICS	male
US	30	24	324	321	9	9	9	9	2017	2023	engines, combustion, compression ignition	THERMODYNAMICS	male
GR	77	19	1990	1397	25	21	48	38	2003	2023	water resources management, ict tools in water resources, drought and flood management, desertification risk management, confli	AGRICULTURAL ENGINEERING	male
BR	391	253	4915	4372	35	34	107	96	2012	2023	neuroscience, aging	GERIATRICS, GERONTOLOGY	female
PH	34	30	117	117	7	7	3	3	2018	2023	hydraulics, hydrology, environmental engineering and water resources engineering	GEOLOGICAL ENGINEERING	male
RO	69	14	517	260	12	8	13	6	2004	2023	cyber security, iot and blockchain, mobile-embedded-smartcards, cloud and distributed/parallel computing, ai - machine learning	CYBERNETICS	male
HU	84	30	1345	826	20	16	27	24	2007	2023	diatoms, limnoecology, hydrobiology	LIMNOLOGY	female
NL	167	40	4963	2200	35	21	64	38	1997	2023	mri and plants, root water uptake	PLANT SCIENCES	female
DE	75	43	2804	2465	26	25	54	50	2013	2023	earth system science, paleoclimatology, climate modelling, cyclostratigraphy, astrochronology	PALEONTOLOGY	male
US	19	0	2305	1078	13	10	13	10	2007	2023	applied machine learning	LOGIC	male
	63	8	753	431	13	11	18	12	2010	2023	acoustics, audio signal processing	AUDIOLOGY, SPEECH-LANGUAGE PATHOLOGY	male
GR	186	67	4128	2263	38	26	70	53	2007	2023	medicine critical care	CRITICAL CARE MEDICINE	male
GR	93	8	2654	965	30	20	47	31	1994	2023	diamond, igneous, metamorphic, geochemistry, geochronology	MINERALOGY	male
GR	277	97	12815	7718	40	36	94	81	2004	2023	natural hazards, earthquake engineering, performance-based engineering, risk analysis	CIVIL ENGINEERING	male
GB	72	21	424	258	11	9	13	9	2008	2023	modern greek studies, queer theory, cultural studies	CULTURAL STUDIES	male
IN	2486	789	56781	26144	87	59	566	383	1996	2023	mental health (psychiatric) nursing	NURSING	male
MY	90	80	793	786	19	19	27	27	2018	2023	renewable energy, wind energy, wind turbine design, solar energy, energy conservation	MANUFACTURING ENGINEERING	male
RU	168	15	1801	662	23	13	40	16	1992	2023	theoretical atomic physics, quantum optics, cold atoms, quantum information	QUANTUM SCIENCE, QUANTUM TECHNOLOGY	male
IT	652	176	15756	8161	65	46	283	180	2000	2023	robotics, haptics, grasping, medical robotics, augmented human	ROBOTICS	male
AU	321	39	26758	9064	63	40	158	96	2001	2023	electrical engineering	ENERGY & FUELS	male
IT	932	145	52014	21569	98	65	379	246	1999	2023	sociology, political science, social movements, democracy	POLITICAL SCIENCE	female
US	702	42	167331	51459	90	53	336	185	1992	2023	design of experiments, quality engineering, industrial statistics	INDUSTRIAL ENGINEERING	male
US	112	27	4913	767	32	16	49	23	1991	2023	schizophrenia, physical exercise, exercise neuroscience, sports psychiatry, lifestyle psychiatry	BEHAVIORAL SCIENCES	male
DE	26	14	165	154	7	6	5	4	2015	2023	thermodynamik, fluidmechanik, tropfendynamik	THERMODYNAMICS	female
IR	23	2	293	184	9	8	9	7	2010	2023	persian medicine- obstetrics and gynecology	INTEGRATIVE MEDICINE, COMPLEMENTARY MEDICINE	female
US	590	139	17958	6982	67	42	202	144	1993	2023	hydrology, water resources, geophysics, remote sensing, networks	ENVIRONMENTAL ENGINEERING	female
RU	501	118	12238	2119	51	20	176	60	1995	2023	physics, semiconductor, photonics	OPTICS	male
GR	208	25	10805	3288	42	25	78	53	1998	2023	linguistics, syntax, morphology, typology, historical linguistics	LINGUISTICS	female
US	491	149	29716	14073	91	56	209	177	1999	2023	breast cancer, mri	RADIOLOGY, NUCLEAR MEDICINE, MEDICAL IMAGING	female
US	49	9	4910	709	11	6	11	4	1988	2023	roman archaeology	ART	female
US	87	33	3432	1708	29	24	43	41	2008	2023	clinical psychology	BEHAVIORAL SCIENCES	female
US	75	11	38338	15997	42	35	50	43	1996	2023	organizational behavior, organizational psychology	MANAGEMENT	female
GR	309	107	10865	6316	56	44	179	146	2004	2023	intelligent systems, fuzzy cognitive maps, decision support systems, data mining, software engineering and knowledge-based syste	ARTIFICIAL INTELLIGENCE	female
	407	124	111411	48165	116	87	226	201	2003	2023	population and personalized genomics, systems medicine	MATHEMATICAL BIOLOGY, COMPUTATIONAL BIOLOGY	male
NG	117	23	3483	1294	23	15	40	23	2001	2023	civil engineering, construction, infrastructure, sustainability, information and communication technology	CONSTRUCTION, BUILDING TECHNOLOGY	male
AE	136	29	7470	3407	34	27	61	47	2007	2023	novel bioactive glasses, biomimetic/synthetic polymers, and degradable/non-degradable composite materials for biomedical use	BIOMATERIALS	male
FR	154	116	9566	8477	42	35	75	74	2010	2023	virology, evolution, genomics	VIROLOGY	male
ES	23	0	241	150	7	5	6	4	2011	2023	mineralogy, petrology, mineral resources, geology	GEOLOGICAL ENGINEERING	female
GR	405	100	14139	5660	59	38	153	99	2005	2023	hepatology, liver transplantation, hepatitis, hepatocellular carcinoma, non alocoholic fatty liver disease	GASTROENTEROLOGY, HEPATOLOGY	male
PE	273	14	7557	2557	37	19	100	42	1990	2023	entomology, biodiversity, diptera, systematics	ENTOMOLOGY	male
	593	228	18772	10193	73	50	192	144	1995	2023	pediatric rheumatology	RHEUMATOLOGY	male
IT	246	90	1644	1064	21	17	44	31	2003	2023	ear pathologies - hearing aids - cochlear implants - pediatric audiology	AUDIOLOGY, SPEECH-LANGUAGE PATHOLOGY	female
US	139	78	2895	2562	31	30	59	56	2010	2023		MUSIC	male
ES	49	9	947	319	13	9	18	8	1998	2023	associative learning, conditioned flavor preferences, eating behavior, food selection, moral decision-making/judgement	EXPERIMENTAL PSYCHOLOGY	female
	264	88	53114	32398	68	58	120	100	2007	2023	agriculture, forestry, ghg, climate change, statistics	STATISTICS, PROBABILITY	male
SG	83	37	744	554	17	12	25	18	2004	2023	comparative politics, state-business relations, federalism, decentralization	ASIAN STUDIES	male
ES	247	18	1855	1114	19	17	37	20	2006	2023	vertigo, dizziness, balance	OTORHINOLARYNGOLOGY	male
US	181	23	29102	8278	59	41	101	72	1995	2023	financial markets, corporate finance, asset pricing, international finance	FINANCE	male
SE	377	167	6616	4546	38	32	123	100	2006	2023	robotics, artificial intelligence, control applications	ROBOTICS	male
AU	275	163	8108	6167	47	42	127	117	2011	2023	power electronics, multilevel converters, hvdc, pulse width modulation, energy storage	TELECOMMUNICATIONS	male
US	184	31	5049	1534	38	21	65	38	1994	2023	soil science, soil physics, vadose zone hydrology	SOIL SCIENCE	male
ES	313	49	23620	11249	75	56	194	145	2001	2023	photovoltaics, solar energy, perovskites, batteries, x-ray detectors	APPLIED PHYSICS	male
IR	90	0	1468	449	15	9	22	8	1999	2023	mycology	MYCOLOGY	male
IT	2386	379	23978	8849	75	45	440	200	1987	2023	respiratory diseases, allergy	ALLERGY	male
	434	136	8278	5986	40	33	157	122	2007	2023	signal processing, communications, wireless communications, positioning, gnss	TELECOMMUNICATIONS	male
IT	386	22	98993	24689	73	41	208	106	1992	2023	social demography, social stratification, comparative social policy, family dynamics	SOCIOLOGY	male
	248	38	4014	1702	34	20	107	62	1996	2023	igneous petrology, geochemistry, tectonics	MINING, MINERAL PROCESSING	male
PL	163	66	2779	2355	32	28	70	64	2010	2023	poultry and swine viral diseases	VETERINARY SCIENCES	male
GB	581	43	9914	2258	44	19	204	56	1984	2023	condensed matter physics	CONDENSED MATTER	male
BG	622	61	22311	8047	67	43	313	165	1986	2023	catalysis and surface science	PHYSICAL CHEMISTRY	male
	457	83	59061	31186	121	83	310	239	1990	2023	gene regulation, epigenetics, single cell biology, cancer, myeloid cells	ONCOLOGY	male
SG	266	29	25359	8573	67	37	143	75	1998	2023	global production networks, global value chains, east asian development & state transformation, international political economy	GEOGRAPHY	male
NL	305	50	16466	5383	69	38	165	105	1993	2023	biophysics, photosynthesis, light harvesting	BIOPHYSICS	male
NL	340	20	10302	2050	51	22	195	60	1984	2023	chemistry physics environment	PHYSICAL CHEMISTRY	male
MY	190	69	35050	32582	55	41	108	90	2011	2023	neglected tropical diseases, infectious diseases, malaria, schistosomiasis, nutrition	PARASITOLOGY	male
EG	189	35	4525	1686	35	24	84	49	1998	2023	synthesis, molecular modeling, antitumors, anticonvulsants, dhfr inhibitors	MEDICINAL CHEMISTRY	male
LV	19	3	29	22	4	3	0	0	2012	2023	oral history, environmental humanities, personal narrative, migration, narrative cartography	FOLKLORE	female
US	16	0	1414	597	10	9	11	8	2009	2023	sleep, memory, anxiety	NEUROIMAGING	female
	120	27	6894	3940	44	35	77	66	2000	2023	drug discovery, artificial intelligence, animal models	ART	male
ES	181	137	4990	4594	38	36	87	85	2015	2023	physical activity, physical fitness, cognition, academic performance, brain	SPORT SCIENCES	female
AT	166	42	2582	1308	19	16	33	23	2002	2023	demographie, family, fertility intentions, realisation of fertility intentions, forced migration	DEMOGRAPHY	female
LK	37	22	4126	3443	23	22	26	25	2015	2023	mycology, fungal taxonomy, phylogeny, international relations, tefsl	INTERNATIONAL RELATIONS	female
US	121	44	18718	6070	48	35	75	65	1998	2023	prevention science	SOCIAL WORK	male
US	1209	616	114432	86053	168	144	624	613	2008	2023	particle physics, neutrinos, astroparticle physics	ASTRONOMY, ASTROPHYSICS	male
NL	151	42	7144	2619	42	28	96	77	1996	2023	clinical parasitology, host-parasite interactions, diagnostics, external quality control	PARASITOLOGY	male
US	24	14	406	401	8	8	7	7	2017	2023	judgement and decision making, construal level theory	EXPERIMENTAL PSYCHOLOGY	male
PT	48	19	727	528	14	11	22	13	2008	2023	mathematics, partial differential equations, operator theory, spectral theory	MATHEMATICAL PHYSICS	male
DE	63	44	2766	1824	20	19	31	30	2010	2023	social psychology, work and organizational psychology	SOCIAL PSYCHOLOGY	male
ZA	81	59	676	622	14	14	26	22	2015	2023	early childhood development, voice disorders	AUDIOLOGY, SPEECH-LANGUAGE PATHOLOGY	female
FR	473	77	10321	4378	60	39	150	114	2000	2023	mr imaging, neurosciences, neurological diseases	NEUROSCIENCES	male
US	26	9	1156	609	13	12	14	13	2005	2023	health informatics, biomedical informatics, educational psychology	MEDICAL INFORMATICS	male
US	379	45	143268	60436	75	55	157	126	2001	2023	econometrics, panel data, treatment effects, clustering, economics	ECONOMICS	male
US	68	2	2523	1253	24	16	41	24	2005	2023	urban planning, technology, social media, city planning, zoning	PUBLIC ADMINISTRATION	female
US	159	32	19541	7305	61	38	101	77	1996	2023	epidemiology, autism, public health	NURSING	female
KG	555	87	37192	15043	83	45	230	156	1996	2023	heart cardiology ethics research	GENERAL MEDICINE, INTERNAL MEDICINE	male
GB	218	20	7819	2059	48	22	122	63	1995	2023	applied nmr spectroscopy, molecular recognition, dna, metabonomics, structural chemistry	SPECTROSCOPY	male
DK	269	46	11628	5234	58	37	160	120	1990	2023	fish physiology, fish swimming, energetics	MARINE BIOLOGY, FRESHWATER BIOLOGY	male
NO	421	44	9058	3722	51	31	127	79	1984	2023	oceanography, satellite remote sensing	REMOTE SENSING	male
US	92	1	29090	4629	32	20	40	29	1984	2023	asset pricing, continuous-time finance, portfolio theory, behavioral finance.	FINANCE	male
ES	196	19	4779	1388	38	19	90	36	1998	2023	music technology, singing voice, sound modeling, sound synthesis	MUSIC	male
ES	412	96	7590	3815	42	32	147	87	2001	2023	international relations, development studies, integración regional, latin america, relaciones internacionales	INTERNATIONAL RELATIONS	male
AU	71	18	5290	1826	28	19	44	31	1989	2023	microbiology, parasitology, antimicrobials, drug resistance	PARASITOLOGY	male
ES	439	103	9317	5028	49	32	128	81	2000	2023	artificial intelligence, data science, intelligence, ai evaluation, inductive programming	ARTIFICIAL INTELLIGENCE	male
ES	299	30	3393	1229	27	21	58	28	1996	2023	health decision-making, ehealth, self-efficacy, social issues, psychological capital	SOCIAL PSYCHOLOGY	female
GB	262	91	23343	8314	73	48	170	147	1999	2023	evolution & ecology	HISTORY	female
PH	308	15	19896	7585	56	34	116	75	1993	2023	mangroves, shrimps, zoology, marine science, aquaculture	FISHERIES	female
CY	46	15	896	371	15	8	19	7	2006	2023	rhinology, facial plastic surgery, otology	OTORHINOLARYNGOLOGY	male
	29	29	571	569	11	11	11	11	2019	2023	photovoltaic system, agrivoltaics, power electronics, machine learning	FLUIDS, PLASMAS	male
GB	25	14	954	934	7	7	6	6	2017	2023	green infrastructure, urban greening, vertical greening, wellbeing, circular economy	URBAN STUDIES	male
PT	271	16	20250	6423	73	43	151	110	2000	2023	language, learning & memory	LANGUAGE, LINGUISTICS	male
DE	189	42	21370	7464	75	44	115	98	1995	2023	virology, innate immune response	VIROLOGY	male
GB	56	31	553	419	13	12	14	13	2014	2023	social cognition, autism, trauma, mental health, intellectual disabilities	APPLIED PSYCHOLOGY	female
CA	796	72	92267	33774	118	67	383	221	1997	2023	adjuvant therapy for breast cancer, endocrine therapy for breast cancer, correlative and translational research in breast cancer	ONCOLOGY	female
US	381	63	19688	7998	63	44	173	114	1992	2023	nutrition, pregnancy, lactation, infant feeding, breastfeeding	NUTRITION, DIETETICS	female
US	55	23	378	243	13	10	16	12	2010	2023	african languages, critical discourse analysis, muslims, ethnography and autoethnography, gender and sexuality	CULTURAL STUDIES	female
US	53	23	371	238	13	10	16	12	2010	2023	swahili language and culture, gender and sexuality, anthropology of islam, critical approaches to discourse	CULTURAL STUDIES	female
US	248	47	8790	3288	49	30	113	67	2004	2023	natural language processing, computational linguistics, text mining, bionlp, linguistics	MINING, MINERAL PROCESSING	male
MY	48	13	993	853	16	15	16	15	2012	2023	radiation physics, health physics, radioactive waste management, medical physics and nuclear electronics	NUCLEAR SCIENCE, NUCLEAR TECHNOLOGY	male
IN	77	36	1169	779	14	10	16	10	2008	2023	precision agriculture, gis/remote sensing, farm machinery and power, renewable energy	AGRICULTURAL ENGINEERING	male
DE	483	61	45078	9299	111	49	295	211	1995	2023		BIOCHEMISTRY, MOLECULAR BIOLOGY	male
US	409	67	11170	3666	56	32	130	77	1991	2023	lasers, nonlinear optics, terahertz, spectroscopy, frequency combs	OPTICS	male
GR	534	155	19029	13707	66	55	191	141	2004	2023		GASTROENTEROLOGY, HEPATOLOGY	male
GB	250	61	7993	4860	44	37	121	82	2002	2023	moral education, moral philosophy, moral psychology, philosophy of education, character education	ETHICS	male
SE	300	12	11559	5083	57	35	181	109	1991	2023	materials science, chemistry, physics, corrosion	INORGANIC CHEMISTRY, NUCLEAR CHEMISTRY	male
US	1229	125	175776	65745	175	109	638	387	1995	2023	school reform, educational equity, teaching quality	EDUCATION, EDUCATIONAL RESEARCH	female
BR	306	253	15299	15087	34	31	86	84	2016	2023	epidemiology	DENTISTRY, ORAL SURGERY, ORAL MEDICINE	male
SI	153	53	4205	2574	35	28	78	62	2003	2023	drug dicovery, hit-to-lead optimisation, mechanistic toxicology, endocrine disrupting chemicals	MEDICINAL CHEMISTRY	female
BR	20	0	3383	1412	22	17	32	25	2006	2023	corrosion & electrochemsitry, nanomaterials	METALLURGY, METALLURGICAL ENGINEERING	male
BR	275	92	3698	2272	37	28	93	77	2008	2023	medicinal chemistry, drug discovery, química medicinal, produtos naturais, natural products	MEDICINAL CHEMISTRY	male
US	97	36	4217	3678	23	22	29	29	2014	2023		CRITICAL CARE MEDICINE	female
BR	86	34	2612	995	18	14	26	19	2002	2023	rádio, história da comunicação, convergência, economia política da comunicação, jornalismo	FILM, RADIO, TELEVISION	male
CA	364	83	7456	4039	48	34	130	86	2003	2023	human factors in software engineering, software engineering education, human aspects of software engineering, software testing	SOFTWARE ENGINEERING	male
US	2	0	83	36	1	1	1	1	2008	2023	indigenous studies, multilingual education, indian folklore, oral epics	FOLKLORE	male
MX	240	39	6832	2007	45	28	93	55	1990	2023	fibromyalgia, chronic pain, autonomic nervous system, complexity science, hypertrophic osteoarthropathy	RHEUMATOLOGY	male
MX	411	121	6598	4137	42	30	135	85	2004	2023	text mining, information retrieval, natural language processing	OPTICS	male
	716	76	81667	35060	95	57	299	222	2004	2023	neurology, epidemiology, association: overweight - obesity - migraine	EDUCATION, EDUCATIONAL RESEARCH	male
DE	543	186	15822	10389	53	40	182	150	1999	2023	anesthesiology, intensive care, biomedical engineering	ANESTHESIOLOGY	male
IT	187	25	11659	9434	30	19	86	37	2003	2023	zoology, meiofauna, biogeography, platyhelminthes, marine biodiversity	ZOOLOGY	male
IT	183	35	54020	30989	53	33	85	58	1999	2023		GERIATRICS, GERONTOLOGY	male
US	159	72	3312	2363	25	23	36	33	2010	2023	biomaterials, biopolymers, nanocellulose, surface chemistry, nanotechnology	BIOMATERIALS	female
BR	175	25	4737	2017	40	26	91	68	2004	2023	parasitology, chagas disease, chemotherapy, immunology.	PARASITOLOGY	female
DK	110	26	2342	1206	22	19	38	31	2008	2023	presence, music, sound, computer game, virtual research environment	MUSIC	male
NL	685	122	18466	7484	71	44	273	190	2002	2023	regeneration, tissue engineering, muskuloskeletal, co-morbidities, mirna	CELL ENGINEERING, TISSUE ENGINEERING	male
NL	771	270	24204	14005	77	58	397	310	2001	2023	infectious diseases, tropical medicine	TROPICAL MEDICINE	male
AU	370	115	13594	6675	63	47	153	117	1995	2023	archean, early life, tectonics	GEOLOGY	male
IT	110	21	7310	3822	45	32	66	53	2004	2023	cell biology, cancer, cell metabolism	RESEARCH MEDICINE, EXPERIMENTAL MEDICINE	male
PT	31	6	168	128	6	5	6	3	2008	2023	soil and rock mechanics, underground excavations, mining engineering, environmental geotechnics	GEOLOGICAL ENGINEERING	female
US	31	23	289	284	9	9	9	9	2016	2023	scalable quantum computing hardware, semiconductor spin qubits, superconducting qubits, hybrid semiconductor-superconductor quan	QUANTUM SCIENCE, QUANTUM TECHNOLOGY	male
BR	400	103	12761	7644	55	43	152	122	2005	2023	endometriosis, gynecologic surgery, infertility	OBSTETRICS, GYNECOLOGY	male
BD	1240	395	6382	3828	34	25	190	99	1998	2023	urban and environmental design, geospatial analysis, gis and remote sensing applications	REGIONAL PLANNING, URBAN PLANNING	male
US	90	14	46901	21584	51	43	67	60	2001	2023	vibrant schools, trust, self-efficacy, collective efficacy, coaching	EDUCATION, EDUCATIONAL RESEARCH	female
	327	93	89476	78415	60	54	107	88	2014	2023	neurology, epilepsy, stroke and demyelinating disorders	NEUROSCIENCES	male
IR	184	71	4189	3032	33	28	104	96	2011	2023	chemical engineering	NUCLEAR SCIENCE, NUCLEAR TECHNOLOGY	male
IR	730	277	12807	7886	60	46	274	209	2003	2023	nursing	NURSING	female
US	161	44	10927	4855	48	35	87	75	1998	2023	obesity, eating disorders, binge eating, bariatric surgery, pediatric obesity	NURSING	female
DE	457	129	4555	2833	32	26	92	63	1994	2023	information systems, operations research and energy/mobility research	OPERATIONS RESEARCH, MANAGEMENT SCIENCE	male
DK	132	57	3205	1317	28	20	63	52	1993	2023		ORTHOPEDICS	male
CH	166	86	4918	3757	41	35	106	96	2012	2023	social psychiatry, clinical psychology, public mental health, psychopathology, epidemiology	APPLIED PSYCHOLOGY	male
GR	337	151	6589	6013	45	44	96	85	2011	2023	didactics, science education, early years science education, primary children's perceptions, integration of ict in science	SPECIAL EDUCATION	male
US	103	16	11867	6563	39	31	57	40	1998	2023	diversity management, inclusion, global diversity, work-family balance	SOCIAL WORK	male
NL	146	6	3585	1062	27	18	46	26	1990	2023	mathematical logic, cognitive science, philosophy	LOGIC	male
PT	363	155	14045	10543	65	58	149	147	2010	2023	food science and technology, nanotechnology, biomaterials	NANOSCIENCE, NANOTECHNOLOGY	male
DK	195	86	5593	3539	33	28	78	63	2008	2023	ubiquitous computing, software technology, internet of things, artificial intelligence	SOFTWARE ENGINEERING	male
DK	873	40	32638	11718	88	56	262	156	1999	2023	electrochemistry, materials cscience	ENERGY & FUELS	male
MY	351	177	14826	13366	65	62	202	198	2013	2023	aerospace materials and structures, aerospace ground support machines, failure analysis, natural fibre composites, product desig	AEROSPACE ENGINEERING	male
GB	1299	201	29375	14371	79	52	578	351	1993	2023	energy, e-fuel, ccus, bioenergy, combustion	ENERGY & FUELS	male
EG	47	13	430	330	12	11	14	11	2011	2023	earth sciences	MINERALOGY	male
IR	693	180	8673	5420	46	34	209	138	2008	2023	clinical psychology, health psychology, sport psychology, couple therapy, sex therapy	CLINICAL PSYCHOLOGY	male
IR	825	172	22619	8828	70	45	497	250	2000	2023	organic chemistry, catalyst, ionic liquids, molten salts, anomeric effect	ORGANIC CHEMISTRY	male
BD	177	68	1095	901	18	16	27	21	2010	2023	nuclear analytical techniques, nuclear data, nuclear reactor engineering, environmental pollution, ecological risk assessment	NUCLEAR SCIENCE, NUCLEAR TECHNOLOGY	male
ID	97	62	198	185	7	7	5	5	2012	2023	marine engineering, marine transportation, transportation & environmental system	MARINE ENGINEERING	male
IR	1457	433	51862	25256	106	69	1008	637	2001	2023	sensor and biosensor, elctroanalytical chemistry, nanomaterials and nanocomposites, spectroscopy, separation	ANALYTICAL CHEMISTRY	male
IR	194	115	44180	43272	45	41	98	88	2016	2023	pediatric infectious disease, epidemiology, vaccine, covid-19, kawasaki disease	INFECTIOUS DISEASES	male
SA	1107	176	10584	5354	44	32	256	135	1999	2023	scanning probe microscopy/surface science/molecular electronics/graphene	NANOSCIENCE, NANOTECHNOLOGY	male
IQ	370	163	12255	6226	52	36	128	112	2004	2023	sport management. organization behavior	HOSPITALITY, LEISURE, SPORT, TOURISM	male
IR	70	53	25025	24706	24	22	30	29	2017	2023	musculoskeletal physiotherapy, mechanical low back pain, sport injuries, kinesiologic electeromyography	REHABILITATION	male
IR	788	158	13682	7690	63	43	249	204	2008	2023	biomaterials, nano materials, materials science & engineering	BIOMATERIALS	male
BD	172	6	5867	4004	26	21	97	54	2007	2023	nano drugs delivery, extraction, inustrumentation, nuclear pharmacy, soft drinks analysis and water purification	NUCLEAR SCIENCE, NUCLEAR TECHNOLOGY	male
IR	529	320	47069	34934	135	107	439	430	2013	2023	renewable energy, cfd, nanofluid, phase change material	MECHANICAL ENGINEERING	male
IR	114	48	1362	796	21	16	36	26	2004	2023	gastroenterology and hepatology and liver transplantation	TRANSPLANTATION	male
US	470	15	31632	2872	94	27	244	70	1984	2023	cation transport, cellular neurophysiology, vascular physiology, hypertension	PHYSIOLOGY	male
US	501	88	26284	8288	82	48	186	136	1992	2023	star formation, planet formation, interstellar medium structure, galaxy evolution	HISTORY	male
IR	148	80	50363	49498	45	42	82	75	2016	2023	nursing, palliative care, chronic illness, patient education, critical care	NURSING	male
MY	17	5	353	279	9	9	9	9	2011	2023	animal and poultry production	VETERINARY SCIENCES	male
MY	107	70	3237	2816	30	28	53	51	2013	2023	environmental sustainability and development	DEVELOPMENT STUDIES	male
IE	55	49	822	819	14	14	22	22	2017	2023	laser processing, laser nitriding, laser welding and metals joining, am & 3d printing	MANUFACTURING ENGINEERING	male
SA	145	101	2592	2520	27	27	52	50	2017	2023	system identification, control systems, renewable and sustainable energy, optimization, artificial intelligence	INSTRUMENTS, INSTRUMENTATION	male
IQ	266	19	8676	4328	45	33	82	61	2003	2023	biology, zoology, parasitology, histology, histopathology	PARASITOLOGY	male
SA	567	155	6666	4480	45	35	154	125	2003	2023	artificial intelligence, data science, food and agricultural science	INDUSTRIAL ENGINEERING	male
US	222	5	53608	13788	66	40	123	67	1990	2023	management, it strategy, strategy, digital business	BUSINESS	male
	229	31	17000	8662	39	20	84	38	1999	2023	dentistry, oral and maxillofacial pathology, oral medicine, oral oncology	DENTISTRY, ORAL SURGERY, ORAL MEDICINE	male
UA	262	94	8164	5520	44	38	119	102	2009	2023	radio astronomy	FILM, RADIO, TELEVISION	female
US	43	27	3368	1383	18	18	21	21	2003	2023	mechanisms of mammalian genome regulation, chemical biology and drug discovery	MEDICINAL CHEMISTRY	male
US	82	22	2470	1217	27	21	36	33	2005	2023	inflammation biology in the lungs	CRITICAL CARE MEDICINE	male
PT	168	38	2932	1869	26	22	50	36	2003	2023	physics	FLUIDS, PLASMAS	male
IN	12	2	107	100	5	5	5	5	2016	2023	medicinal chemistry, analytical chemistry	INTEGRATIVE MEDICINE, COMPLEMENTARY MEDICINE	male
PS	257	103	98991	82684	52	48	96	84	2014	2023	epidemiology, non-communicable diseases, population studies, reproductive health	PUBLIC HEALTH, ENVIRONMENTAL HEALTH, OCCUPATIONAL HEALTH	female
ID	415	198	1375	1230	17	15	36	34	2012	2023	indonesian language and literature, indonesian language and literature education	LITERATURE	male
ID	92	45	282	229	10	9	10	7	2013	2023	geology, petrology, geochemistry, tectonics, volcanology	GEOLOGICAL ENGINEERING	male
MY	33	0	1273	738	15	13	18	13	2010	2023	fatigue damage, electroceramic, biomechanism, biocomposites, humanoid robot	MANUFACTURING ENGINEERING	female
NO	47	1	1202	415	23	11	36	13	2003	2023	adaptive control systems, drilling fluid dynamics, nonlinear pharmacokinetics	CYBERNETICS	male
IL	131	40	23756	20674	34	28	56	42	2012	2023	epidemiology	HEALTH POLICY, HEALTH SERVICES	female
BR	144	13	2432	1067	18	15	33	21	1989	2023	petroleum engineering, reservoir engineering, enhanced oil recovery	PETROLEUM ENGINEERING	male
US	65	9	1190	380	21	11	38	14	2001	2023	conservation biology, shorebirds, coastal resilience, restoration ecology, wetlands	ORNITHOLOGY	male
AU	376	85	29214	16872	78	64	158	140	2003	2023	airborne remote sensing, precision agriculture, hyperspectral, vegetation stress, uav	REMOTE SENSING	male
TH	55	4	3175	870	14	8	18	7	2002	2023	machine vision, computer vision, machine learning	INSTRUMENTS, INSTRUMENTATION	male
	25	20	298	294	7	7	5	5	2015	2023	fpga, wireless communication, signal processing, machine learning, 5g	HARDWARE & ARCHITECTURE	male
NL	727	57	49466	18622	111	61	405	294	1998	2023	pathology, bone tumors	PATHOLOGY	female
KR	23	20	1650	1632	15	14	16	16	2017	2023	electrocatalysis of h2 & o2, co2 reduction reaction, anion exchange membrane electrolyser, nanomaterial synthesis, solar hydroge	ELECTROCHEMISTRY	male
IT	74	39	1872	1218	24	22	40	40	2010	2023	endocrine oncology	RESEARCH MEDICINE, EXPERIMENTAL MEDICINE	male
CL	78	9	538	170	9	6	9	3	2002	2023	musical acoustics, musical information retrieval, physics	ACOUSTICS	male
GB	284	63	24677	14564	69	59	128	112	2007	2023	renewable energy, place attachment, social acceptance	GEOGRAPHY	male
US	264	31	11914	3732	55	32	146	82	1991	2023	mechanics, continuum mechanics, composite materials, homogenization, active materials	MECHANICS	male
GB	34	17	3617	3081	19	19	23	23	2014	2023		NEUROIMAGING	male
IT	330	74	8344	3542	42	30	97	68	1995	2023	heart failure, chronic coronary syndromes, echocardiography	REHABILITATION	male
IT	168	69	3715	2831	37	31	89	79	2006	2023	materials science, polymers, lignocellulose, bio-based polymers, nanomaterials	BIOMATERIALS	male
ES	383	73	8716	3376	50	32	224	106	1994	2023	analytical chemistry, spectrocopy, speciation, metalómica, materials	ANALYTICAL CHEMISTRY	female
IN	100	19	211765	103691	190	135	1179	912	2002	2023	social development	SOCIAL WORK	male
TR	107	40	1731	1221	24	22	44	39	2007	2023	service quality, organizational behavior	SPORT SCIENCES	male
PL	36	15	21870	19911	20	19	20	20	2016	2023		CELL BIOLOGY	male
FR	36	16	680	581	13	12	14	14	2014	2023	microfluidics, time-resolved x-ray scattering, soft matter and protein dynamics, biomaterials, nanotechnology	CRYSTALLOGRAPHY	male
NZ	143	36	5399	1552	28	18	58	33	2000	2023	computer graphics, image processing, pattern recognition, medical image analysis	SOFTWARE ENGINEERING	male
AR	768	61	13515	7976	49	35	195	79	1995	2023	information mining enginering, software enginering, knowledge enginering	SOFTWARE ENGINEERING	male
US	485	175	11116	7259	57	45	197	171	2005	2023	injury & violence prevention, opioid overdose and substance misuse prevention	EMERGENCY MEDICINE	female
SA	315	171	9117	6099	63	45	162	152	2007	2023	photocatalysis, advanced materials	NANOSCIENCE, NANOTECHNOLOGY	male
AU	75	43	587	446	15	13	20	19	2012	2023	geomorphology, landscape evolution, sediment storage, in-situ c-14 method development, meteoric c-14 development (radiocarbon)	NUCLEAR SCIENCE, NUCLEAR TECHNOLOGY	female
US	569	25	79190	18732	148	73	318	179	1984	2023	cancer research	GENETICS & HEREDITY	male
NL	1055	65	26034	9618	77	45	380	172	1994	2023	plasma physics/chemistry, plasma surface interaction, plasma processing of materials, electrification of chemical conversion pro	ENERGY & FUELS	male
US	156	42	5225	3187	32	27	65	49	1999	2023	public administration, nonprofit and voluntary studies, public service motivation, public policy, public law	PUBLIC ADMINISTRATION	male
US	175	7	9895	2910	38	24	70	40	1984	2023	philosophy of religion, history of modern philosophy, ethics, metaphysics	PHILOSOPHY	male
AU	129	102	4117	3894	30	30	60	60	2015	2023	construction procurement, public-private partnership, project success, project management, private investments	CONSTRUCTION, BUILDING TECHNOLOGY	male
IT	124	16	1275	533	18	11	31	15	2001	2023	physics, acoustics, thermodynamics, instrumentation, measurements	THERMODYNAMICS	male
FR	167	25	5591	2724	34	27	56	39	2003	2023	combinatorial optimization, operations research	OPERATIONS RESEARCH, MANAGEMENT SCIENCE	male
MX	169	37	10480	4238	41	29	67	53	1998	2023	operations research, discrete optimization, location theory, districting, metaheuristics	OPERATIONS RESEARCH, MANAGEMENT SCIENCE	male
ES	356	26	10345	2924	51	24	207	63	1993	2023	colloid and interface science	APPLIED PHYSICS	male
ES	90	40	1170	740	21	17	32	25	2008	2023		CELL ENGINEERING, TISSUE ENGINEERING	female
GB	127	52	7724	4164	49	36	99	73	2004	2023	string theory, high energy physics theory, mathematical physics	MATHEMATICAL PHYSICS	female
NL	91	11	11906	2967	42	27	63	47	1994	2023	c. elegans, cell division control, cdk, proliferation-differentiation, asymmetric cell division	DEVELOPMENTAL BIOLOGY	male
GB	242	176	22385	21347	62	61	140	138	2015	2023	social influence, social psychology, persuasion, misinformation, judgment and decision-making	SOCIAL PSYCHOLOGY	male
PT	149	49	20107	9796	52	33	91	77	2004	2023	gain: the gut-brain axis in neurodegeneration	CELL BIOLOGY	female
US	306	56	11766	5070	55	33	146	98	1995	2023	insect ecology, chemical ecology, climate change biology, interdisciplinary studies	ENTOMOLOGY	male
HR	48	34	2292	2232	15	13	17	16	2016	2023	kronične nezarazne bolesti, debljina, promicanje zdravlja	MUSIC	female
US	158	12	43071	15292	41	26	69	48	2000	2023	entrepreneurship	BUSINESS	male
GB	289	93	10702	4333	50	34	132	100	2004	2023	artificial intelligence, multi-agent systems, human-machine teaming, responsible ai	ARTIFICIAL INTELLIGENCE	male
IN	281	88	40166	38265	40	37	105	80	2013	2023	endocrinology, diabetes	EDUCATION, EDUCATIONAL RESEARCH	male
US	324	134	14117	10017	63	53	176	155	2008	2023	learning analytics, corpus linguistics, natural language processing, second language acquisition, applied linguistics	SPECIAL EDUCATION	male
JM	168	27	2629	1192	25	17	68	28	2004	2023	anaesthesia, critical care medicine, health economics, bioethics	CRITICAL CARE MEDICINE	male
GR	206	69	16880	8783	72	56	149	142	2006	2023	microbiology, biotechnology, industrial microbiology, food biotechnology	BIOTECHNOLOGY, APPLIED MICROBIOLOGY	male
DK	500	94	42042	17863	95	65	407	242	1996	2023	nano-optics, plasmonics, nanophotonics	OPTICS	male
IR	42	5	446	346	8	7	7	5	2013	2023	ear, nose and throat	INTEGRATIVE MEDICINE, COMPLEMENTARY MEDICINE	male
IR	259	39	5672	3853	36	32	106	79	2010	2023	drilling engineering, drilling fluids, well completion, fluid flow through porous media, enhanced oil recovery	PETROLEUM ENGINEERING	male
	486	0	99689	18780	93	41	247	100	1984	2023	sociology, political sociology	SOCIOLOGY	male
	100	13	1030	819	18	16	26	22	2012	2023	geohydology, remote sensing and gis	AGRICULTURAL ENGINEERING	male
AU	95	64	398	297	10	9	11	9	2003	2023	agriculture, animal production	VETERINARY SCIENCES	male
EG	150	8	9807	2935	49	30	103	70	2004	2023	ionic liquids, electrodeposition, corrosion and passivation, batteries	PHYSICAL CHEMISTRY	male
US	206	23	1383	614	20	12	31	17	1993	2023	hebrew bible, dead sea scrolls, second temple judaism	CLASSICS	female
DE	215	96	9456	4582	36	31	94	75	2007	2023	artificial intelligence, natural language processing, computational social science, dws@uma	INFORMATION SYSTEMS	female
DE	175	29	5634	2743	42	30	63	56	2006	2023		EXPERIMENTAL PSYCHOLOGY	female
IE	133	47	10962	7016	46	36	71	63	2007	2023	women's health and well-being, perinatal stress, microbiome, visceral pain, brain-gut axis	ANATOMY,MORPHOLOGY	female
MY	125	59	1754	1526	24	21	44	39	2010	2023	image procesing, precision agriculture	AGRICULTURAL ENGINEERING	female
CA	533	82	15996	6136	66	42	245	147	1996	2023	water resources systems	ENVIRONMENTAL ENGINEERING	male
US	60	5	4938	1249	20	11	25	15	1992	2023	neurophysiology, neural plasticity, neural engineering	ETHICS	male
US	516	89	7124	2367	41	23	142	65	1997	2023	postharvest physiology & technology, fisiologia e tecnologia pós-colheita de frutas, hortaliças e legumes	HORTICULTURE	male
US	927	271	27520	11042	83	49	383	261	1996	2023	process systems engineering, multiparametric programming & control, energy systems, process intensification, sustainable smart m	ENERGY & FUELS	male
IN	20	1	5951	3006	17	15	20	16	2008	2023	nanobiotechnology, drug delivery and nano enabled diagnostics	MICROSCOPY	male
IN	388	130	8790	4845	51	37	132	109	2003	2023	rainfall-runoff-sediment yield modelling, dam break analysis, water audit, eia/emp studies	WATER RESOURCES	male
IN	294	3	10119	2998	45	28	108	58	1999	2023	anticonvulsant, anti-cancer, anti-microbial, semicarbazones, mannich-bases	MEDICINAL CHEMISTRY	male
BE	74	1	1468	930	19	14	27	22	2012	2023	aluminum foam, porous media, volume averaging, natural convection, heat transfer	THERMODYNAMICS	male
MY	114	58	1869	1493	19	18	41	38	1990	2023	unconventional resources, enhanced oil recovery, petrophysics	PETROLEUM ENGINEERING	male
IN	119	36	1968	1089	23	18	54	37	2004	2023	biomaterials, tissue engineering, ion beam physics	CELL ENGINEERING, TISSUE ENGINEERING	male
ET	78	53	37324	35547	35	34	44	43	2016	2023	nutrition and non-communicable diseases	NUTRITION, DIETETICS	male
	283	48	3999	2366	33	23	104	77	2006	2023	water resources engineering	WATER RESOURCES	male
US	673	88	110248	41125	126	85	378	249	1996	2023	wireless, communications, antennas, propagation, 6g	RADIOLOGY, NUCLEAR MEDICINE, MEDICAL IMAGING	male
US	45	19	8529	3731	24	21	27	25	2007	2023	stem cell biology, pluripotency, reprogramming, epigenetics, trophoblast	DEVELOPMENTAL BIOLOGY	male
	41	6	7145	1332	25	17	27	20	2001	2023	virology	VIROLOGY	male
NG	129	10	3546	1159	27	19	46	29	1987	2023	demographic dynamics and interrelations, fertility and reproductive health, migration, ageing, family and marriage	DEMOGRAPHY	male
IR	151	112	16386	15864	33	31	64	60	2015	2023	health policy analysis, health equity, school health and high risk behaviors, public health, strategic management	HEALTH POLICY, HEALTH SERVICES	male
GR	217	65	4507	2393	36	26	87	59	2008	2023	orthopaedic surgery, arthroplasty, revision arthroplasty, hip, knee	ORTHOPEDICS	male
US	1638	380	39530	18655	89	60	597	454	1996	2023	themis, plasma physics, tail reconnection	GEOCHEMISTRY, GEOPHYSICS	male
IN	450	138	12329	8890	48	40	207	163	2008	2023	catalysis, nanomaterials, sensors, bioinorganic chemistry	INORGANIC CHEMISTRY, NUCLEAR CHEMISTRY	male
IN	175	97	2090	1621	25	20	66	55	2012	2023	psychiatry, neuroimaging, neuromodulation, yoga, integrative medicine	INTEGRATIVE MEDICINE, COMPLEMENTARY MEDICINE	male
IN	16	13	281	261	8	8	8	8	2016	2023	natural product chemistry	INTEGRATIVE MEDICINE, COMPLEMENTARY MEDICINE	male
US	336	50	19071	6630	58	38	149	95	1994	2023	cardiovascular diseases, hypertension, global health	ANESTHESIOLOGY	male
IN	424	105	4321	2995	34	25	105	84	2002	2023	vegetable post harvest technology of fruits and vegetables	HORTICULTURE	male
PT	216	25	10064	7259	44	36	103	81	2009	2023	lean management, systematic innovation, supply chain	INDUSTRIAL ENGINEERING	male
IT	137	23	2200	950	27	16	59	35	1995	2023	continuum mechanics, non-equilibrium thermodynamics, constitutive theories, generalized heat transport equations	MATHEMATICAL PHYSICS	male
AU	155	52	4240	2812	34	29	60	49	2005	2023	demography	DEMOGRAPHY	male
DE	93	10	21435	6693	49	34	69	59	2003	2023	attosecond physics, strong-field light-matter interaction, computational physics, photonics	OPTICS	male
NL	212	75	5079	3534	35	30	67	59	2010	2023	cerebellum, ultra-high field mri, functional mri	NEUROIMAGING	female
US	2669	458	180385	68077	188	115	1360	842	1984	2023	theory, materials, catalysis, nanotechnology, drug design	APPLIED PHYSICS	male
US	52	0	1217	224	13	7	17	4	1984	2023	history of science	HISTORY OF SCIENCE, PHILOSOPHY OF SCIENCE	male
US	106	34	4736	1529	33	22	58	46	1993	2023	community ecology, habitat selection, life history, aquatic ecology	MARINE BIOLOGY, FRESHWATER BIOLOGY	male
GB	770	215	67108	28047	122	82	499	355	1994	2023	biodiversity, conservation, conservation biology, ornithology, conservation science	ZOOLOGY	male
NL	706	130	56063	30944	111	74	334	268	2001	2023	soil ecology	ECOLOGY	male
GB	1005	275	37431	18060	95	60	440	324	1998	2023		ONCOLOGY	female
MY	82	64	1438	1326	19	18	27	25	2011	2023	tissue engineering, bioscaffold, stem cell, regenerative medicine	CELL ENGINEERING, TISSUE ENGINEERING	male
MY	80	64	1437	1325	19	18	27	25	2011	2023	tissue engineering, bioscaffold, stem cell, regenerative medicine	CELL ENGINEERING, TISSUE ENGINEERING	male
GR	237	21	4347	1452	26	15	49	17	1985	2023	intelligent transportation systems, transportation science, traffic engineering	TRANSPORTATION, TRANSPORTATION SCIENCE, TRANSPORTATION TECHNOLOGY	male
EG	172	32	3239	1834	27	21	53	31	1999	2023	cognitive psychology	EDUCATIONAL PSYCHOLOGY	male
MY	412	61	6529	4467	40	34	128	95	2007	2023	livestock and agricultural economic and agribusiness marketing	AGRICULTURAL ECONOMICS, AGRICULTURAL POLICY	male
	75	15	10707	4290	27	20	32	25	2002	2023	computational biology, bioinformatics, oncology drug discovery	MATHEMATICAL BIOLOGY, COMPUTATIONAL BIOLOGY	male
GR	308	48	20233	5049	56	30	125	77	1997	2023	ουρολογία, ανδρολογία, ιατρική εκπαίδευση	UROLOGY, NEPHROLOGY	male
TN	300	56	3493	2529	30	23	81	54	2009	2023	signal processing for communications and networking	INSTRUMENTS, INSTRUMENTATION	male
IR	111	66	1832	1134	22	16	23	20	2010	2023	injury prevention, aging, knee risk factors, soccer	SPORT SCIENCES	male
MY	77	50	910	727	14	12	18	15	2013	2023	internal combustion engine, cfd, energy, mechanical engineering	MANUFACTURING ENGINEERING	male
MY	963	418	35413	26575	35	34	77	70	2010	2023	urban entomology, industrial entomology, molecular entomology, molecular ecology, population genetics	ENTOMOLOGY	male
MY	305	61	6571	4466	43	32	135	109	2010	2023	agriculture, biology, weed management, turf	AGRONOMY	male
AE	486	173	22740	15581	68	56	265	239	2002	2023	nanofiltration, membrane technology, water and wastewater treatment, integrated process	CHEMICAL ENGINEERING	male
US	128	33	4814	3901	35	34	76	68	2013	2023	software engineering, software testing, cloud, iot, multimedia	SOFTWARE ENGINEERING	male
	116	3	3390	1213	31	19	46	37	2004	2023	pulmonary and critical care medicine	CRITICAL CARE MEDICINE	male
MY	1396	588	7748	5709	37	31	177	138	2008	2023	project and construction management	CONSTRUCTION, BUILDING TECHNOLOGY	male
NG	92	13	304	133	10	6	11	3	2002	2023	african and african american literatures, literary theory, cultural studies, creative writing, paremiology	CULTURAL STUDIES	male
DE	98	88	4499	4473	27	27	47	47	2017	2023	pulsar timing, young pulsars, precision timing, meerkat	FILM, RADIO, TELEVISION	male
IT	95	15	3010	1802	25	23	36	33	2007	2023	mesenchymal stem cells, osteogenic differentiation, bone	RESEARCH MEDICINE, EXPERIMENTAL MEDICINE	female
GB	238	49	15776	7635	53	41	124	83	2004	2023	mobile learning, mobile assisted language learning, educational technology, distance learning, technology enhanced learning	COMMUNICATION	female
GB	241	50	15776	7633	53	41	124	83	2004	2023	mobile learning, mobile language learning, mall	COMMUNICATION	female
TR	108	12	1816	906	18	15	25	18	2004	2023	eski türk edebiyatı, edebiyat tarihi, ottoman poetry, turkish literature, osmanlı şiiri	LITERATURE	male
US	174	56	5689	3036	43	31	86	74	2003	2023	addiction, drug abuse, sex differences, psychopharmacology, neuropsychopharmacology	BEHAVIORAL SCIENCES	female
PK	41	11	1191	648	11	9	13	9	2006	2023	orthopedics, spine, trauma	ORTHOPEDICS	male
NL	142	83	12717	9409	35	32	67	62	2009	2023	all-sky radio surveys, agn radio remnants, agn activity duty cycles, the agn - galaxy cluster radio phenomenology connection	FILM, RADIO, TELEVISION	male
IT	220	59	2765	1514	27	23	52	40	1998	2023	development of communication, language, cognition and relationships in children with typical and atypical development	DEVELOPMENTAL PSYCHOLOGY	female
IT	1649	704	160290	102318	168	146	709	621	2008	2023	general physics, microelectronics, firmware design, trigger and daq for hepe, cybersecurity	ASTRONOMY, ASTROPHYSICS	male
IT	168	47	7922	3257	43	27	83	52	1999	2023	molecular biology, biochemistry	RESEARCH MEDICINE, EXPERIMENTAL MEDICINE	male
AU	220	82	14780	5524	66	44	136	112	1999	2023	virology	VIROLOGY	male
RU	199	16	8512	2563	47	27	82	65	2001	2023	mid-infrared gas spectroscopy	AUTOMATION, CONTROL SYSTEMS	male
UA	46	8	428	139	10	7	10	4	1995	2023	• modeling of decision-making processes in the presence of risks and uncertainties	CYBERNETICS	male
AU	794	317	21515	8910	57	43	183	135	2009	2023	hepatitis	GASTROENTEROLOGY, HEPATOLOGY	male
RU	50	41	525	520	9	9	8	8	2017	2023	image processing, computer vision, signal processing, machine learning	CYBERNETICS	male
DE	55	37	430	281	7	7	7	6	2011	2023	machine learning, image processing, medical imaging	CYBERNETICS	male
US	234	77	14102	5964	58	41	134	118	1990	2023	ecology, conservation, sustainability, rivers	EVOLUTIONARY BIOLOGY	male
RU	137	39	20586	16749	17	12	33	17	2013	2023	algorithms, circuit complexity	LOGIC	male
NL	338	131	10094	6538	55	46	162	116	2000	2023	social software engineering, human aspects of software engineering, mining software repositories, software evolution, diversity	SOFTWARE ENGINEERING	male
US	145	9	10675	2890	58	26	106	75	1998	2023	evolutionary biology	EVOLUTIONARY BIOLOGY	male
US	219	164	9295	7932	32	29	70	68	2012	2023	gu oncology	HEMATOLOGY	female
PT	411	139	7288	3720	40	29	138	97	2001	2023	computer vision, robotics	ROBOTICS	male
US	2139	179	189377	60410	184	99	842	604	1995	2023	supernovae, black holes, cosmology, quasars, astrophysics	ASTRONOMY, ASTROPHYSICS	male
NL	369	52	30621	8239	88	47	229	173	1997	2023	soft condensed matter, colloids, (nano-)photonics, self assembly, self organization	CONDENSED MATTER	male
NL	104	34	3247	1951	31	24	51	41	2004	2023	project studies, cultural change, inter-org collaboration, socio-materiality	CONSTRUCTION, BUILDING TECHNOLOGY	male
LB	206	19	15267	2966	62	27	124	64	1984	2023	theoretical physics, supersymmetry, noncommutative geometry, general relativity, string theory	MATHEMATICAL PHYSICS	male
IR	109	77	216	168	7	7	6	6	2014	2023	histology, ivf, fertility and infertility, ihc, image analysis.	VETERINARY SCIENCES	male
NG	94	11	635	372	12	10	17	10	2012	2023	pattern recognition, hardware system design, image processing	HARDWARE & ARCHITECTURE	female
ES	808	51	9655	3875	44	27	170	75	1992	2023	community psychology, ethics, psychosocial intervention	SOCIAL PSYCHOLOGY	male
US	307	223	8152	6642	47	44	152	146	2008	2023	soft matter, microfluidics, emulsions, microencapsulation, protein modification	FOOD SCIENCE, FOOD TECHNOLOGY	male
NL	55	26	1380	967	18	17	20	20	2010	2023	personality, temperament, development, adjustment, internalizing	DEVELOPMENTAL PSYCHOLOGY	male
US	50	21	2027	1287	17	17	25	24	2009	2023	food studies, bodies, health, feminist geography, colombia	URBAN STUDIES	female
CA	127	58	1740	1297	21	17	33	27	2010	2023	extremism, terrorism, social movements, religious studies, diaspora studies	RELIGION	male
IR	66	66	2565	2565	34	34	50	50	2020	2023	orthopedic-spine-regenerative medicine	ORTHOPEDICS	male
ES	87	10	1433	806	21	16	38	30	2006	2023		EXPERIMENTAL PSYCHOLOGY	female
RU	159	88	679	581	16	14	22	17	2006	2023	electrocatalysts, oxygen electroreduction, catalyst activity, durability, pem fc	ELECTROCHEMISTRY	female
EE	42	39	56	56	6	6	0	0	2018	2023	folklore, humour studies, family studies, internet memes studies	FOLKLORE	female
RU	152	24	3753	1375	30	18	57	31	2001	2023	physical and biological bases of life stability	NUCLEAR PHYSICS	female
BR	418	246	15119	12787	70	63	239	222	2010	2023	food microbiology, food safety, predictive microbiology, risk analysis, probiotics	FOOD SCIENCE, FOOD TECHNOLOGY	male
BE	238	7	7894	2652	46	25	108	57	1998	2023	working memory, task switching, executive control, time estimation, reasoning	EXPERIMENTAL PSYCHOLOGY	male
CH	583	114	30166	9686	84	50	302	213	1993	2023		PEDIATRICS	female
ES	2296	219	292653	122321	226	155	1335	720	1991	2023	computing, atlas, grid, aleph, lcg	ENERGY & FUELS	male
CA	1207	191	16982	10644	51	35	199	98	1985	2023	physiology, ecology, behaviour, population dynamics	FISHERIES	male
US	172	63	9091	5350	41	34	96	80	2003	2023	corporal punishment, child development, parenting, multilevel modeling, meta-analysis	SOCIAL WORK	male
ZA	85	10	1736	615	19	12	30	16	1999	2023	development studies, labour studies, industrial policy, precarious work, nationalism and popular culture	DEVELOPMENT STUDIES	male
BG	347	40	26333	7957	78	45	166	120	1984	2023	taphonomy, paleoecology, vertebrate evolution, sedimentology, human evolution	HISTORY	female
US	406	77	103906	45365	94	57	230	207	2003	2023	nutrition, maternal and child health, pregnancy, epidemiology	PUBLIC HEALTH, ENVIRONMENTAL HEALTH, OCCUPATIONAL HEALTH	female
IT	1100	328	240003	119393	230	161	1039	884	2004	2023	particle physics, silicon detectors, dark matter, monte carlo simulation, environmental monitoring and radiation protection	NUCLEAR PHYSICS	female
NL	27	25	941	909	11	11	12	12	2016	2023	well-being, emotion dynamics, emotional granularity	DEVELOPMENTAL PSYCHOLOGY	female
NO	66	11	4390	2117	28	22	33	28	2002	2023	sport psychology, stress, mindfulness, coping, mental training	SPORT SCIENCES	female
US	37	14	477	298	11	9	12	8	2009	2023	early christianity, papyrology	RELIGION	female
BE	204	107	2462	1988	25	21	60	45	2010	2023	its, vehicular networks, agent-based modeling, modeling & simulation, transportation behavior	TRANSPORTATION, TRANSPORTATION SCIENCE, TRANSPORTATION TECHNOLOGY	male
GB	445	38	23274	6060	85	43	199	133	1991	2023	exercise physiology, muscle metabolism, insulin resistance, obesity, diabetes	ENDOCRINOLOGY, METABOLISM	male
NL	62	40	666	585	15	14	25	23	2014	2023	neuroscience, neuropsychology, rehabilitation, attention, eye tracking	EXPERIMENTAL PSYCHOLOGY	female
IT	198	48	4297	1881	31	24	54	37	1998	2023		ARCHITECTURE	male
	319	44	6091	2516	40	28	91	61	1999	2023	violence, violence risk assessment, crime psychology, forensic psychology, personality and individual differences	CRIMINOLOGY & PENOLOGY	male
RU	698	161	133409	36557	163	96	389	288	1992	2023	immunology	GENETICS & HEREDITY	male
ES	237	57	3846	2301	36	30	82	69	2004	2023	spatial statistics, bayesian statistics, environmental statistics, biostatistics, epidemiology	OPERATIONS RESEARCH, MANAGEMENT SCIENCE	male
CH	171	36	1075	496	16	11	45	15	2000	2023	politikwissenschaft, religionssoziologie, katholizismusforschung	RELIGION	male
	753	177	15231	8529	65	45	221	127	1995	2023	chemistry, cheminformatics, nuclear magnetic resonance, drug discovery	TOXICOLOGY	male
FI	319	87	12628	6913	68	47	184	165	2007	2023		BEHAVIORAL SCIENCES	female
IN	199	53	5434	4236	40	35	95	86	2011	2023	surface engineering, advanced manufacturing processes, microwave materials processing, hybrid manufact., materials characterisat	INDUSTRIAL ENGINEERING	male
GR	120	19	6868	2311	40	21	76	41	2002	2023	sample preparation, automation analysis, flow injection and related techniques, atomic spectrometry, toxic metal analysis	ANALYTICAL CHEMISTRY	male
NL	717	96	36103	9451	76	45	296	140	1990	2023	systems and control theory, port-hamiltonian systems	MATHEMATICS	male
US	419	12	31102	11433	85	50	197	128	1985	2023	structural and system reliability, risk analysis, stochastic structural dynamics, earthquake engineering	CIVIL ENGINEERING	male
SE	23	12	211	176	8	7	4	4	2013	2023		ASIAN STUDIES	female
ES	652	2	27507	6509	67	31	199	107	1999	2023	ontologies, semantic web, linked data, knowledge management, multilingualism	ARTIFICIAL INTELLIGENCE	female
IR	276	142	9195	7369	63	49	157	151	2010	2023	inventory control, pricing and revenue management, game theory, supply chain, investment management	INDUSTRIAL ENGINEERING	male
GR	60	0	1914	432	17	11	26	12	1994	2023	noise and vibration control, ndt, physical acoustics	ACOUSTICS	male
US	17	8	43	36	4	4	2	0	2013	2023	folklore, scandinavian studies	FOLKLORE	male
IR	319	79	1999	1338	20	16	55	33	2009	2023	special education, spiritual intelligence, spirituality	SPECIAL EDUCATION	male
CL	207	45	25468	6194	70	36	139	108	1990	2023		EVOLUTIONARY BIOLOGY	female
US	327	50	17247	4070	64	33	161	99	1994	2023	ultrafast spectroscopy, solvation dynamics, quantum simulation, organic electronics	PHYSICAL CHEMISTRY	male
US	796	9	145296	28094	98	52	325	134	1984	2023	mathematics, fractals, economics, information theory, fluid dynamics	MATHEMATICS	male
GB	218	20	72320	19414	61	39	111	72	1988	2023	statistics	STATISTICS, PROBABILITY	male
DE	403	59	13698	6503	58	45	90	82	2001	2023	mantle dynamics, plate tectonics, planetary interiors	GEOSCIENCES	male
IN	14	4	195	166	6	6	5	3	2015	2023	psychological capital, workplace ostracism, ob, positive psychology, personality	APPLIED PSYCHOLOGY	male
IN	203	43	4026	2284	31	23	74	46	1998	2023	nuclear physics	NUCLEAR PHYSICS	male
GB	240	54	11360	3938	61	36	116	92	1996	2023	biomechanics	HOSPITALITY, LEISURE, SPORT, TOURISM	male
IN	232	58	6786	4272	45	37	115	96	2002	2023		MYCOLOGY	male
NO	139	20	8499	3552	39	27	79	46	1995	2023	arctic archaeology, material culture studies, archaeological theory, contemporary archaeology, heritage	ARCHAEOLOGY	male
AU	195	11	13750	4131	48	22	104	48	1990	2023	genomics, bioinformatics, systems biology, sheep, cattle	AGRICULTURE, DAIRY, ANIMAL SCIENCE	male
US	590	8	72505	15078	140	58	376	225	1992	2023	organocatalysis, zinc fingers, antibody therapeutics, cancer therapy, hiv therapy	CELL BIOLOGY	male
PT	2931	909	61039	36265	106	72	1238	921	2000	2023		OCEAN ENGINEERING	male
ES	244	50	3610	1588	30	21	52	38	2005	2023	mineralogy, environment, soil contamination	MINERALOGY	female
CA	234	65	3737	1902	30	23	78	51	2005	2023	music perception and cognition, multimodal interaction, soundscape, spatial audio, spatial hearing	MUSIC	female
GB	40	9	3755	2029	27	25	36	33	2007	2023	aerobiology, clinical mycology, fungal asthma, allergic fungal airways disease, pollen	MYCOLOGY	female
CA	144	15	9590	3099	34	26	51	39	1999	2023	university of ottawa, ohri	EMERGENCY MEDICINE	female
ZA	123	36	2004	1304	24	22	51	34	1998	2023	political ecology, environmental governance, innovative socio-technical systems (water and sanitation), informal settlements	DEVELOPMENT STUDIES	female
US	185	3	5092	1186	34	20	81	34	1984	2023	archaeology	ARCHAEOLOGY	male
HK	987	111	16044	8377	67	47	255	187	2001	2023	social work, health, body-mind-spirit wellness, holistic health, group intervention	SOCIAL WORK	female
NL	1110	154	62986	26735	132	80	655	497	1999	2023	medical education - assessment of professional competence	EDUCATION, EDUCATIONAL RESEARCH	male
GR	181	54	4189	1717	37	22	93	65	2002	2023	veterinary microbiology, vector borne diseases, wildlife population health, veterinary virology	PARASITOLOGY	male
NL	127	22	834	332	15	10	25	11	2005	2023	history of science, history of library and information sciences, digital humanities, visualization, history of cartography	HISTORY OF SCIENCE, PHILOSOPHY OF SCIENCE	male
US	464	55	24827	7720	70	39	188	100	1991	2023	banking, corporate finance, monetary economics, financial history, economic development	FINANCE	male
CH	143	72	5114	3838	40	33	61	56	2010	2023	chemical ecology, analytical chemistry, tritrophic interactions	PLANT SCIENCES	female
US	11	3	15820	11794	5	4	4	4	2011	2023	bioinformatics	BIOTECHNOLOGY, APPLIED MICROBIOLOGY	male
	84	28	1663	763	22	15	26	21	2007	2023		MICROSCOPY	male
AT	204	41	6185	3983	40	31	68	62	2010	2023	quantitative mri, brain iron, susceptibility, forensic mri, postmortem mri	NEUROIMAGING	male
US	90	31	4796	2480	35	30	57	47	2003	2023	child welfare, at-risk youth, quantitative methods	FAMILY STUDIES	male
NL	290	74	11210	5121	56	39	132	93	2003	2023	cognitive psychology, vision science, attention, working memory, multisensory processing	APPLIED PSYCHOLOGY	male
DK	78	2	13724	4855	47	33	52	44	2003	2023	inflammation metabolisme	ENDOCRINOLOGY, METABOLISM	male
IT	211	51	35372	6374	54	36	139	96	1997	2023	ionic liquids, computational organic chemistry	PHARMACOLOGY, PHARMACY	male
DE	39	5	480	206	10	7	11	4	2007	2023	socioeconomic development, governance, digitalization, business climate, southeast asia	ASIAN STUDIES	male
CH	177	53	86118	54124	80	61	127	110	2003	2023	computational biology, bioinformatics, protein networks, evolution, microbial ecology	MATHEMATICAL BIOLOGY, COMPUTATIONAL BIOLOGY	male
US	67	16	5949	3378	28	24	34	32	2010	2023	psychology	BEHAVIORAL SCIENCES	female
US	264	65	22893	8785	66	49	146	125	1997	2023	biomaterials, neural engineering, tissue engineering	BIOMEDICAL ENGINEERING	female
BG	211	2	4476	1025	32	16	104	28	1984	2023	poly(alkylene oxides) - controlled polymerization methods - water soluble polymers - gels and cryogels - responsive polymers, na	POLYMER SCIENCE	male
CH	133	1	10547	2976	43	26	67	47	1997	2023	weather and climate	METEOROLOGY, ATMOSPHERIC SCIENCES	male
FR	289	58	6746	3063	43	36	92	80	1998	2023	remote sensing, natural hazard, planetology, coastal area	REMOTE SENSING	male
BE	243	81	5114	3750	33	27	66	58	2010	2023	social determinants of health, occupational health, psychosocial, precarious employment, sociology of work	DEMOGRAPHY	male
CA	65	7	2531	1021	17	17	21	19	2002	2023	brownfields, sustainability, green space, benchmarking and reporting	REGIONAL PLANNING, URBAN PLANNING	male
GB	209	29	9398	3087	48	28	112	58	1993	2023	catalysis for organic synthesis, biosensors	ORGANIC CHEMISTRY	male
DE	59	27	821	676	15	14	18	18	2014	2023	neural oscillations, perception, cognition, attention	EXPERIMENTAL PSYCHOLOGY	male
US	273	120	11196	4685	47	35	89	78	2001	2023	microbial geochemistry, early earth, metagenomics, astrobiology	GEOSCIENCES	male
GB	123	104	22337	22229	43	43	63	63	2020	2023	medical statistics, infectious disease modelling	TROPICAL MEDICINE	male
US	698	112	23120	8622	72	45	317	211	1995	2023	cell andmolecular biology, vision science, ophthalmology, biomedical engineering, physiological optics	OPHTHALMOLOGY	male
US	761	132	49859	26620	116	88	244	220	2004	2023	chemistry, chemical biology	CELL BIOLOGY	male
US	221	66	9094	4729	53	43	98	84	2002	2023	acl, sports medicine, hip arthroscopy, knee arthroscopy, femoroacetabular impingement	ORTHOPEDICS	male
US	88	65	5085	4276	26	24	42	40	2013	2023	allergic disease epidemiology and prevention, psychosocial determinants of health	ALLERGY	male
US	124	16	14153	3942	35	18	64	33	1992	2023	machine learning, mechanism design, markov decision processes, computer vision, image processing	DANCE	male
US	1605	704	44542	27531	110	81	521	461	2004	2023	spinal surgery, adult scoliosis, pediatric scoliosis, spondylolisthesis, spinal trauma	SURGERY	male
US	512	164	36159	18153	98	71	324	279	2004	2023	direct air capture, carbon capture, catalysis, adsorption, materials chemistry	CHEMICAL ENGINEERING	male
GB	80	21	4253	2481	26	22	38	30	2000	2023	green maritime logistics, risk, safety, ship air emissions, decarbonisation	TRANSPORTATION, TRANSPORTATION SCIENCE, TRANSPORTATION TECHNOLOGY	male
GR	278	88	7510	3919	41	32	119	83	2002	2023	water resources management, hydrology, urban water, hydroinformatics, civil engineering	WATER RESOURCES	male
IT	150	50	3856	2167	37	27	61	50	2003	2023	nutrition	RESEARCH MEDICINE, EXPERIMENTAL MEDICINE	female
NG	59	12	779	599	16	15	25	22	2013	2023	composite materials, welding	MANUFACTURING ENGINEERING	male
IT	280	133	8265	5960	49	38	148	118	1995	2023	infectious diseases, innate immunity, virology	VIROLOGY	female
US	938	140	70563	29059	143	85	465	354	1999	2023	psychiatry, dementia, neuropsychiatry, geriatric medicine, psychiatric epidemiology	PSYCHIATRY	male
US	90	4	1953	956	24	17	36	23	2001	2023	technology adoption, grain marketing and storage, specialty crops	AGRICULTURAL ECONOMICS, AGRICULTURAL POLICY	female
US	642	112	26966	10516	84	47	298	206	1996	2023	heat transfer, nanoengineering, laser materials processing	MECHANICAL ENGINEERING	male
DE	25	4	490	141	11	8	12	6	2006	2023	proteomics, behavioral ecology	ORNITHOLOGY	female
IT	532	83	10444	4047	50	27	221	114	1995	2023	allergy, pulmonology	REHABILITATION	male
US	275	85	17494	6558	65	40	154	120	1984	2023	animal behavior, social behavior, behavioral ecology, evolutionary ecology, conservation biology	EVOLUTIONARY BIOLOGY	male
GH	165	45	2040	1356	25	19	47	36	2007	2023	food security, agricultural economics, cocoa economics, agricultural policy, development economics	AGRICULTURAL ECONOMICS, AGRICULTURAL POLICY	male
GB	43	9	3203	1566	19	18	21	20	2008	2023	catalytic hydrodeoxygenation (hdo) of fast pyrolysis liquids, catalytic pyrolysis of biomass, advanced analytical methods, analy	APPLIED CHEMISTRY	male
IT	53	33	522	405	14	13	22	18	2011	2023	protein crystallography	CRYSTALLOGRAPHY	male
RO	129	24	661	366	14	10	22	10	1999	2023	electrochemistry, corrosion, fuel cell, batteries, electroanalytical techniques	ELECTROCHEMISTRY	male
	264	41	3447	1581	31	19	65	41	2000	2023	organization studies, public organizations reforms, instruments against corruption	PUBLIC ADMINISTRATION	male
US	94	15	2569	1116	24	18	43	29	2000	2023	ocean engineering, aquaculture, marine science	OCEAN ENGINEERING	male
NL	236	63	4686	2266	38	28	83	63	2002	2023	fluid physics, granular physics	FLUIDS, PLASMAS	male
ES	501	118	25342	10570	77	55	278	210	2000	2023	carbon materials, catalysis, materials synthesis and characterization, energy storage, pollutant removal	INORGANIC CHEMISTRY, NUCLEAR CHEMISTRY	male
GR	127	60	949	707	17	14	28	23	2007	2023	child development, cognition and emotion, conceptual change, moral development, socially assistive robotics	DEVELOPMENTAL PSYCHOLOGY	male
RU	351	46	10857	3596	44	28	141	70	1998	2023	lexicography, lexical semantics, phraseology, russian, german	LINGUISTICS	male
PL	70	26	176	130	8	8	6	4	2010	2023	china's domestic development and foreign policy	ASIAN STUDIES	male
CA	239	93	7494	4559	48	38	85	83	2005	2023	neuroscience	NEUROSCIENCES	male
US	44	11	849	463	12	9	13	9	2007	2023	anesthesiology and critical care medicine	CRITICAL CARE MEDICINE	female
US	10	2	7087	1988	10	10	10	10	1986	2023		BEHAVIORAL SCIENCES	female
MY	93	30	1199	1027	18	17	26	23	2014	2023	environmental engineering, waste to energy, sustainable concrete, renewable energy	OCEAN ENGINEERING	female
KE	10	3	16	12	1	1	1	1	2014	2020	music performance, education, conducting, keyboard and vocal studies	DANCE	male
GB	35	20	573	541	11	11	13	11	2014	2023	energy efficiency, maritime engineering, life cycle assessment, marine environmental protection, marine engineering	MARINE ENGINEERING	male
US	333	83	28852	17132	71	50	173	125	1998	2023	anthropology and environment, amazon, land use, global change, institutions	ANTHROPOLOGY	male
AU	220	62	15496	10076	37	27	82	62	2007	2023	metal health nursing	NURSING	female
BG	104	3	102	30	5	3	1	0	2002	2023	ethnology, social anthropology, ethnolinguistics	FOLKLORE	female
RU	32	25	68	68	4	4	3	3	2018	2023		CRYSTALLOGRAPHY	female
EG	502	65	7915	2459	42	23	197	75	1986	2023	organic chemistry, carbohydrates and nucleosides	ORGANIC CHEMISTRY	male
ES	50	32	814	670	15	15	20	19	2013	2023	experimental psychology - neuroscience - attention - eeg - tms	EXPERIMENTAL PSYCHOLOGY	female
CA	297	74	12834	4357	59	36	141	107	1995	2023	environmental engineering and microbiology	APPLIED CHEMISTRY	female
US	44	17	2039	1043	22	17	27	24	2004	2023	parental incarceration, adolescent development, stress and coping, resilience	FAMILY STUDIES	female
PT	71	33	2517	1617	21	19	28	27	2008	2023	materials science, composites, lignocellulosic materials, cork, natural fibres	BIOMATERIALS	male
IT	134	31	1877	997	27	19	46	31	2003	2023		RESEARCH MEDICINE, EXPERIMENTAL MEDICINE	female
	91	33	8800	5559	27	24	40	33	2010	2023	bioinformatics, immunology, immune profiling, precision medicine, drug discovery	MATHEMATICAL BIOLOGY, COMPUTATIONAL BIOLOGY	male
US	231	35	7143	1935	43	19	98	48	1996	2023	engineering statistics, response surface methodology, industrial metrology, statistical process control, quality engineering	INDUSTRIAL ENGINEERING	male
GR	599	8	17080	5708	66	35	244	105	1995	2023	medicine, gastroenterology-hepatology	GENERAL MEDICINE, INTERNAL MEDICINE	male
FR	72	12	6327	2565	28	24	37	33	2003	2023	neuroimage-fmri, brain networks, aging, sleep, neurodegeneration	NEUROIMAGING	male
US	113	14	1781	603	19	11	30	14	1997	2023	feminist theory, feminist philosophy, modernism, literary theory, feminist aesthetics	LITERATURE	female
AR	470	118	11196	8110	42	31	91	76	2010	2023	public health - health economics	HEALTH POLICY, HEALTH SERVICES	male
IT	785	286	21028	10852	75	53	304	250	2000	2023	computational mechanics, constitutive modeling, finite elements, additive manufacturing, 3d printing	MECHANICS	male
US	1567	195	88245	22302	132	66	512	299	1994	2023	lung	PEDIATRICS	male
IT	175	2	26497	6712	33	20	65	38	1986	2023	zoology, developmental biology, evodevo, conservation biology	ZOOLOGY	female
DK	64	8	816	190	14	7	16	5	1999	2023	binaural technology, hearing, sound quality, measurement technique	ACOUSTICS	male
US	35	5	26561	13846	22	20	24	24	2011	2023	genomics, genetics	BIOTECHNOLOGY, APPLIED MICROBIOLOGY	female
IT	371	41	19786	7778	64	45	147	100	2002	2023	demography, life course, sociology, family, social statistics	DEMOGRAPHY	male
IT	362	121	13066	8243	70	52	176	138	2002	2023	lagrangian mechanics, applied mathematics, multiphysics metamaterials, biomechanics	MECHANICS	male
IT	331	56	7860	3857	44	28	127	72	2001	2023	artificial intelligence, federated learning, computational intelligence, big data mining, fuzzy logic	MINING, MINERAL PROCESSING	male
GH	101	35	3219	2009	30	24	49	39	2002	2023	anorectal malformation, gastroschisis, omphalocele	DEVELOPMENT STUDIES	male
US	109	8	3530	740	27	15	38	19	1993	2023		FAMILY STUDIES	male
IT	531	253	9787	5898	52	38	153	120	2000	2023	autoimmune diseases	RHEUMATOLOGY	male
CZ	87	18	878	505	15	12	21	17	2008	2023	linguistics, linguistic anthropology, papuan languages, austronesian languages, deixis	ASIAN STUDIES	male
GB	81	13	9228	3518	40	27	59	46	2000	2023	proteostasis, plants, hypoxia, transporters	PLANT SCIENCES	female
US	10	3	3194	1795	7	6	5	4	2009	2023	neuroscience, ai	CYBERNETICS	male
ID	60	49	118	117	6	6	1	1	2020	2023	environmental geology and natural hazard mitigation	GEOLOGICAL ENGINEERING	male
IT	95	35	5448	2591	32	25	48	41	2002	2023	endocrine oncology, thyroid cancer, endocrine tumors, clinical endocrinology, nuclear medicine	RESEARCH MEDICINE, EXPERIMENTAL MEDICINE	female
FR	216	30	9558	4155	55	29	113	90	1997	2023	spectroscopy, vibrational, spectral imaging	PHYSICAL CHEMISTRY	male
IN	172	16	4105	780	35	15	85	24	1992	2023		NUCLEAR PHYSICS	male
	92	16	5618	2962	25	16	38	25	1996	2023		AUTOMATION, CONTROL SYSTEMS	male
EG	43	43	764	760	12	12	12	12	2019	2023	ent (orl) and oncology	OTORHINOLARYNGOLOGY	male
US	354	58	12060	6399	64	46	179	154	2004	2023	diversity and inclusion, sport, bias, lgbt, sport management	HOSPITALITY, LEISURE, SPORT, TOURISM	male
GR	45	3	563	276	13	10	16	10	1987	2023	propulsion hydrodynamics, biomimetic flows/propulsion, boundary element methods in fluids	MARINE ENGINEERING	male
NL	91	29	9097	3578	37	25	63	49	1998	2023	(epi)genomics, embryonic development, heart development, stem cells, differentiation	DEVELOPMENTAL BIOLOGY	male
IR	147	30	2651	1609	32	22	62	44	1999	2023	magnetic nanoparticles and multilayers, surface roughness investigation	CONDENSED MATTER	male
PK	88	11	5052	1824	39	22	73	48	2009	2023	analytical chemistry, method dovelopment, microextraction, trace and toxic elements, thyroid	HUMANITIES	male
IT	557	208	13437	8283	52	41	191	160	2005	2023	clinical health psychology, psychotherapy, obesity, eating disorders, chronic care management	CLINICAL PSYCHOLOGY	male
IT	385	69	6754	3761	49	35	143	106	2000	2023	weed science, agronomy, crop science, nutrient management, irrigation	AGRONOMY	male
	200	112	3673	3185	33	32	78	68	2012	2023	minimaly invasive cardiac surgery, bnp, et-1	TRANSPLANTATION	male
US	50	5	739	260	18	10	21	10	2000	2023	aphasia, discourse linguistics	AUDIOLOGY, SPEECH-LANGUAGE PATHOLOGY	female
TR	85	2	4344	2028	30	22	57	38	2001	2023	gelişimsel yetersizlik, otizm, uygulamalı davranış analizi (dd - asd - aba)	SPECIAL EDUCATION	female
NO	486	319	20936	19367	80	78	315	307	2014	2023	waste/wastewater treatment, cellulose/algae biofuels, environmental remediation. nanotechnology	ENVIRONMENTAL ENGINEERING	male
IN	239	58	10901	4835	58	34	172	119	2001	2023	surface science, heterogeneous catalysis, apxps, new materials, artificial photosynthesis	INORGANIC CHEMISTRY, NUCLEAR CHEMISTRY	male
US	299	64	14835	4585	52	27	110	48	1995	2023	erectile dysfunction, peyronie's disease, urethral stricture, male incontinence	UROLOGY, NEPHROLOGY	male
GB	387	72	19430	7531	66	43	257	152	1994	2023	systematics, arthropod evolution, palaeontology, chilopoda	HISTORY	male
SE	540	129	21273	7984	72	46	253	161	1997	2023	endocrinology	ENDOCRINOLOGY, METABOLISM	male
IT	180	38	1335	613	20	14	42	21	1993	2023	philosophy of science, philosophy of technology, philosophy of ai and robotics	HISTORY OF SCIENCE, PHILOSOPHY OF SCIENCE	male
TR	30	8	369	315	8	7	8	7	2012	2023	landslides, landslide susceptibility mapping, rock mechanics, soft computing techniques	GEOLOGICAL ENGINEERING	female
IN	7	6	16	16	2	2	1	1	2020	2023	crystallography and biophysics	CRYSTALLOGRAPHY	male
AT	263	92	8197	4599	49	34	151	107	2002	2023	mass spectrometry, metallomics, metabolomics, single cell analysis	ANALYTICAL CHEMISTRY	female
GB	178	82	16446	8955	43	36	89	80	2005	2023	emergency care research, haemorrhage, maternal health, trauma	TROPICAL MEDICINE	female
	59	25	2390	1997	30	29	41	39	2013	2023	physical chemistry, nano electrochemistry, materials, computational chemistry, corrosion	ELECTROCHEMISTRY	male
DE	492	79	42014	21839	86	57	268	175	1996	2023	translational neuroscience, neuropsychiatric phenotypes, erythropoietin / hypoxia	RESEARCH MEDICINE, EXPERIMENTAL MEDICINE	female
DE	539	273	3356	2337	26	21	61	49	2009	2023	geriatrics, emergency medicine, intensive care, infections, sepsis	GERIATRICS, GERONTOLOGY	male
DK	262	57	8842	4796	42	31	95	60	1993	2023	allergy, intralymphatic immunotherapy, ige, mast cells, basophil granulocytes	ALLERGY	male
DE	1010	297	68279	22629	121	63	435	269	1989	2023	hla biology	IMMUNOLOGY	male
CH	1132	52	39658	10192	84	48	308	161	1991	2023	sociology, family, social stratification, education, statistical methods	SOCIOLOGY	male
DE	458	111	22139	9377	80	47	325	204	1988	2023	surface and interface science, ionic liquids & liquid metal catalysts, supported graphene, porphyrins, energy storage molecules	PHYSICAL CHEMISTRY	male
IN	118	1	3115	476	27	12	51	13	1985	2023	high energy physics, nuclear physics, computational physics	NUCLEAR PHYSICS	male
NL	96	58	6051	3673	35	30	53	49	2007	2023	bioinformatics, computational biology, 3d-genome, cancer, immunogenomics	MATHEMATICAL BIOLOGY, COMPUTATIONAL BIOLOGY	male
US	814	92	26853	7527	83	47	330	160	1985	2023	robotics, control, bioengineering	MECHANICAL ENGINEERING	male
IR	111	26	3080	1868	31	25	66	46	2006	2023	supercritical science and technology, green energy	APPLIED CHEMISTRY	male
AU	175	92	10901	8416	47	43	84	82	2011	2023	applied social & environmental psychology, health psychology, sustainable tourism, place attachment, pro-environmental behavior	HOSPITALITY, LEISURE, SPORT, TOURISM	male
DE	1627	89	40341	13326	97	56	489	293	1990	2023	psychophysics, recognition, multisensory perception, human machine interaction, handling qualities	CYBERNETICS	male
US	327	94	13213	7772	64	45	116	105	2002	2023	ice shelves, subglacial lakes	OCEANOGRAPHY	female
AT	502	38	47517	13504	91	48	246	130	1985	2023	computational geometry, computational topology, algorithms	MATHEMATICS	male
US	135	47	2596	1541	30	24	56	45	2002	2023	parenting, emotion socialization, mind-mindedness, mentalization, mindfulness	FAMILY STUDIES	female
IR	163	50	5241	2804	44	28	114	92	2007	2023	analytical chemistry, separation, mof, graphene oxide, nanocomposite	ANALYTICAL CHEMISTRY	female
US	385	30	20530	4607	70	34	174	81	1987	2023	rheology of complex materials	CHEMICAL ENGINEERING	male
IR	308	118	6154	4521	43	35	100	91	2008	2023	soil biology, soil science, plant-microbe interactions, periphyton, vermicomposting	SOIL SCIENCE	male
IR	662	224	31489	19975	98	78	368	331	2005	2023	herbal medicine, neuropharmacology	TOXICOLOGY	male
LB	461	25	17144	4650	68	30	192	101	1992	2023	pain management and palliative care	NURSING	female
MY	12	3	72	68	5	5	3	3	2014	2023	anatomy education, integrative medicine	INTEGRATIVE MEDICINE, COMPLEMENTARY MEDICINE	male
RU	81	66	700	674	15	14	20	20	2016	2023	adsorption, porous materials, technical gases, thermodynamics of adsorption, adsorption deformation	ELECTROCHEMISTRY	male
IN	97	25	761	409	17	12	28	15	2006	2023	quantum information, quantum communication, quantum foundation	QUANTUM SCIENCE, QUANTUM TECHNOLOGY	male
	39	31	1263	1238	18	18	26	25	2016	2023	machine learning accelerator design	HARDWARE & ARCHITECTURE	male
DE	723	159	48478	23972	99	68	328	247	1998	2023	soil organic matter	SOIL SCIENCE	female
GR	119	102	7084	6764	39	39	77	77	2015	2023	climate change, biosorption-water pollution, soil pollution - soil science, wastewater treatment, composting	SOIL SCIENCE	male
US	85	21	2360	1267	21	15	25	22	2003	2023	housing, tax policy, social protest, urban political economy, political sociology	URBAN STUDIES	male
NL	390	103	71377	39652	106	81	277	241	2001	2023	biogeochemical cycling, plant traits, climate, decomposition, fire	ECOLOGY	male
CA	124	9	9543	3093	36	21	64	36	1992	2023	human resource management, management, organizational behavior, applied psychology	PUBLIC ADMINISTRATION	male
US	398	21	35066	7548	103	40	211	111	1984	2023	cell biology	CELL BIOLOGY	male
DK	610	168	3748	2493	35	30	70	53	2002	2023	philosophy of management, ethics, ethical economy, business legitimacy, biolaw	ETHICS	male
US	148	70	4195	2812	32	27	48	43	2010	2023	agricultural economics, development economics, applied economics, econometrics	AGRICULTURAL ECONOMICS, AGRICULTURAL POLICY	male
NL	236	60	6508	2425	41	27	79	59	2000	2023	clinical psychology, sexology, sex research	CLINICAL PSYCHOLOGY	male
AU	152	15	2431	770	18	11	29	14	1985	2023	southeast asia modern history, slavery, coerced labour, environmental history, social history	ASIAN STUDIES	male
GB	213	55	10184	6491	55	46	137	102	2004	2023		ORNITHOLOGY	male
US	115	28	3772	1196	34	19	60	37	1997	2023	elbow, biomechanics, orthopaedic surgery, tissue engineering	ORTHOPEDICS	male
CH	1028	230	21770	11428	66	54	313	188	2002	2023	information systems, service engineering, crowdsourcing, digital work, digital transformation	INFORMATION SYSTEMS	male
HR	110	18	5431	2406	27	19	38	27	2001	2023	assortative mating, dyadic relationships, personality, health, stress & coping	HUMANITIES	female
GB	362	100	19533	10993	71	50	183	163	2003	2023	marine ecology, marine biodiversity, deep-sea biology, ocean acidification, phycology	MARINE BIOLOGY, FRESHWATER BIOLOGY	male
ES	157	42	2668	1465	22	18	43	28	2002	2023	áreas protegidas, incendios forestales, sostenibilidad	DEMOGRAPHY	male
IN	241	89	4820	3917	33	27	66	56	2009	2023	materials for the environmental protection, environmental nanotechnology, wastewater treatment technologies and process developm	MINING, MINERAL PROCESSING	male
CA	157	40	17140	7212	52	35	90	76	2001	2023	neuroscience, mental health, cell signaling, pharmacology	TOXICOLOGY	male
GB	179	67	17541	7795	49	36	86	73	2005	2023	data science, cancer genomics, bioinformatics, population genetics, metabonomics	MATHEMATICAL BIOLOGY, COMPUTATIONAL BIOLOGY	male
BE	494	61	19826	8641	72	44	234	170	2002	2023	parasitology, leishmania, genome, drug resistance	TROPICAL MEDICINE	male
CA	187	37	13304	4377	65	35	128	76	1989	2023	synaptic networks and plasticity in memory and brain disorders	NEUROSCIENCES	male
AU	22	13	26	21	3	3	0	0	2017	2023	culturally specific dance, diaspora, multiculturalism, festivals, decolonisation	DANCE	female
FR	527	63	11668	3654	61	33	213	118	1995	2023	polymer science / materials science / chemistry	POLYMER SCIENCE	male
US	483	92	73702	19629	87	51	271	165	1987	2023	dynamical systems, complex systems, control theory, computational neuroscience, robotics	MECHANICAL ENGINEERING	male
US	373	170	17044	12649	66	57	187	166	2008	2023	decomposition ecology, forensic entomology, hermetia illucens, insects as food and feed, entomology	ENTOMOLOGY	male
US	775	74	53181	17388	95	58	280	184	1989	2023	cultural sociology, politics, performance, civil society, the strong program	SOCIOLOGY	male
US	116	17	37173	21114	48	41	65	61	1998	2023	meta-analysis, education policy, self-beliefs and motivation	EDUCATION, EDUCATIONAL RESEARCH	male
US	63	3	3424	833	21	12	30	12	1986	2023	cultural studies, technology, color	CULTURAL STUDIES	female
NO	66	18	6863	2055	20	17	25	23	2005	2023	virology, immunology, gene therapy, mesenchymal stem cells, cancer stem cells	VIROLOGY	female
US	53	13	3009	1680	30	25	41	36	2003	2023	intimate partner violence, coercive control, separation/divorce, grounded theory	FAMILY STUDIES	female
US	162	60	1877	1331	21	17	32	23	2005	2023	bioacoustics, marine bioacoustics, acoustics, marine biology, soundscapes	ACOUSTICS	female
NL	187	58	6510	4573	41	32	84	66	2004	2023	ethics, technology, ict	ETHICS	male
ES	525	53	8518	2425	41	20	176	68	1987	2023	partial differential equations, climate models, continuum mechanics, nonlinear schroedinger equation, control theory	APPLIED MATHEMATICS	male
ES	203	38	895	276	17	8	25	7	1993	2023	realism and anti-realism, scientific naturalism, atheism, philosophy of social sciences, economics of scientific knowledge	HISTORY OF SCIENCE, PHILOSOPHY OF SCIENCE	male
US	600	79	35851	12791	99	50	441	198	1993	2023	customized computing, fpga, electronic design automation, quantum computing	ELECTRICAL ENGINEERING, ELECTRONIC ENGINEERING	male
ZA	20	2	2971	1366	27	20	62	40	1984	2023	extraction metallurgy, materials science, x-ray diffraction	METALLURGY, METALLURGICAL ENGINEERING	male
BE	150	63	2740	1553	29	22	54	46	1997	2023	ifn and cytokines in infectious (leishmania, htlv, hiv) and autoimmune diseases, apoptosis, fc receptors	TRANSPLANTATION	male
NL	641	150	144978	110975	111	84	289	246	2006	2023	cardiovascular disease, nutrition, epidemiology, sustainability, public health policy	NUTRITION, DIETETICS	female
CH	65	26	460	331	11	10	11	10	2011	2023	yeast test models | algae as bioindicators | plant early disease detection	INTEGRATIVE MEDICINE, COMPLEMENTARY MEDICINE	male
AT	26	8	4160	3380	13	12	13	13	2014	2023		QUANTUM SCIENCE, QUANTUM TECHNOLOGY	male
	31	4	616	54	4	3	3	1	1984	2023	critical sociology, social systems theory, india, critical management studies, global political economy	URBAN STUDIES	male
KE	78	30	880	680	14	13	23	16	2008	2023	hydrology, water resources, climate change, soil erosion, rainwater harvesting	AGRICULTURAL ENGINEERING	male
CA	81	2	9898	1731	35	18	47	23	1991	2023		TOXICOLOGY	male
US	117	43	1968	802	22	17	33	23	1997	2023	orthopedics	ORTHOPEDICS	male
DE	12	5	481	274	8	7	7	7	2011	2023		ORNITHOLOGY	male
NL	788	55	26520	8404	80	40	330	153	1984	2023	ecology, behaviour, entomology, biological control, ipm	ENTOMOLOGY	male
US	110	58	2658	2160	21	20	35	33	2011	2023	resuscitation, healthcare simulation	CRITICAL CARE MEDICINE	male
PT	103	51	2232	1617	24	21	35	31	2010	2023	biomaterials, tissue engineering, skin regeneration	CELL ENGINEERING, TISSUE ENGINEERING	male
US	199	43	3786	1514	27	19	63	38	1994	2023	administrative history, public administration, comparative government, civil service systems	PUBLIC ADMINISTRATION	male
US	188	43	3718	1504	27	19	62	38	1995	2023	administrative history, intellectual history of public administration, comparative government, civil service systems	PUBLIC ADMINISTRATION	male
US	113	15	21082	6073	40	25	63	42	1999	2023	comparative politics	POLITICAL SCIENCE	male
ES	233	52	5099	2789	38	30	72	59	2003	2023	mortars, admixtures, cement	INORGANIC CHEMISTRY, NUCLEAR CHEMISTRY	male
US	412	31	20343	3625	76	31	187	97	1989	2023	self-asembly, lipid monolayers and bilayers	CHEMICAL ENGINEERING	male
US	70	7	508	191	9	6	9	5	1991	2023		CLASSICS	male
IN	42	0	1069	704	17	15	19	15	2006	2023	water waves, wave-structure interaction, wave energy devices	OCEAN ENGINEERING	male
	516	331	7615	4683	47	35	140	108	2004	2023	neuroimaging, analysis, alzheimer, mri, pet	NEUROIMAGING	male
CO	32	8	233	178	6	6	6	5	2010	2023	developmental sciences, cognitive psychology, decision making	DEVELOPMENTAL PSYCHOLOGY	male
CH	124	33	14173	10426	53	45	74	65	2010	2023	professor of societal impacts of climate change	GEOSCIENCES	female
BR	71	18	12559	3038	27	23	45	36	2005	2023	hpv, precursor lesion, oncological gynecology, vaccines	OBSTETRICS, GYNECOLOGY	male
US	41	5	857	423	12	11	15	12	2010	2023	ergonomics, occupational safety, biomechanics, computer interfaces	MANUFACTURING ENGINEERING	male
IN	344	119	91544	71063	68	59	126	113	2013	2023	environmental health, exposure assessment, ambient and household air pollution, burden of disease	PUBLIC HEALTH, ENVIRONMENTAL HEALTH, OCCUPATIONAL HEALTH	female
IR	188	114	2051	1664	23	20	50	39	2008	2023	telemedicine, emergency medicine, rural and remote and undeserved area health	MEDICAL INFORMATICS	male
GB	200	67	8596	4120	44	31	107	85	1999	2023	mechanisms and products of contaminant cycling in mine wates, ground and surface waters, contaminated land and dusts	MINING, MINERAL PROCESSING	female
IR	64	32	794	578	15	15	26	24	1999	2023	composites manufacturing	MANUFACTURING ENGINEERING	male
GB	165	55	29887	15149	63	50	104	90	2004	2023	biodiversity, disease ecology, bioacoustics, conservation, bats	ECOLOGY	female
DK	294	48	52957	32154	60	37	134	90	2000	2023	plankton ecosystems, carbon cycling in the ocean, earth system science	OCEANOGRAPHY	female
US	121	20	11328	5351	34	26	50	38	2001	2023	sustainable tourism, tourism experiences, nature-based tourism, volunteer tourism, recreation management	HOSPITALITY, LEISURE, SPORT, TOURISM	female
CA	169	94	17484	10644	51	41	99	91	2007	2023	child mental health, immigrant youth, school mental health, psychiatric epidemiology, social determinants of health	NEUROSCIENCES	female
US	59	4	5707	2290	23	20	32	28	2006	2023	materials chemisty, self-assembly, nanomaterials, energy	OPTICS	male
US	126	72	3485	2938	32	31	68	63	2011	2023	development economics, agricultural economics, household economics	AGRICULTURAL ECONOMICS, AGRICULTURAL POLICY	male
DK	482	96	10708	4013	54	33	155	108	1988	2023	rheumatology	RHEUMATOLOGY	male
DK	77	30	7237	2066	32	21	48	38	2001	2023	acute myeloid leukemia, hematopoietic stem cells	HEMATOLOGY	male
GB	109	59	10286	6830	45	35	72	66	2005	2023	metabolic networks, evolution, microbiome	TOXICOLOGY	female
NL	63	24	5663	2429	26	20	34	32	2004	2023	evolution, development, models, simulations	MATHEMATICAL BIOLOGY, COMPUTATIONAL BIOLOGY	female
GR	40	14	156	134	8	7	6	6	2012	2023	fluid mechanics, combustion, turbulence, heat transfer	THERMODYNAMICS	male
SE	457	108	17183	9682	58	42	199	124	1992	2023	archaeogenetics, bronze age, archaeological heritage, archaeological theory, history of archaeology	ARCHAEOLOGY	male
NO	374	78	12419	6272	56	41	210	146	2000	2023	nonlinear control, autonomous vehicles, marine craft, robotics	CYBERNETICS	female
US	129	39	6853	2959	39	29	58	53	2001	2023	couple therapy, forgiveness, infidelity, low-income populations, mindfulness. brief interventions	CLINICAL PSYCHOLOGY	female
AU	77	30	1947	1395	22	19	35	30	2006	2023	quaternary palaeolimnology - climate change - environmental management	NUCLEAR SCIENCE, NUCLEAR TECHNOLOGY	female
US	873	165	58479	15066	126	57	533	377	1992	2023	eye, retina	OPHTHALMOLOGY	male
DK	119	53	1895	1431	22	19	38	36	2005	2023		MANUFACTURING ENGINEERING	male
FR	296	105	11343	8432	42	36	75	70	2009	2023	hydrogeodesy, hydrogeophysics, water ressources, grace, critical zone	GEOSCIENCES	male
	694	101	41328	14013	100	60	343	223	1994	2023	ophthalmology	OPHTHALMOLOGY	male
US	233	16	12937	4859	56	35	155	99	1992	2023	ecology, medical entomology, mosquitoes	ENTOMOLOGY	male
NL	280	5	6713	1079	43	16	163	27	1986	2023	physical organic chemistry, organic synthesis, theoretical calculations	ORGANIC CHEMISTRY	male
DE	195	91	2768	2084	30	26	63	53	2007	2023	advanced electron microscopy, in-situ/operando tem, oxides, nanomaterials, functional materials	MICROSCOPY	male
ID	143	67	5206	3526	17	16	22	19	2008	2023	human resource management in public sector and institutions	PUBLIC ADMINISTRATION	female
	87	0	3311	942	23	11	34	11	1990	2023	vibrational spectroscopy, raman spectroscopy, pharmaceutical quality	INSTRUMENTS, INSTRUMENTATION	female
NL	290	81	11969	5295	60	39	152	117	1995	2023	parasitology, diagnostics	PARASITOLOGY	female
IT	845	240	60331	53691	72	57	211	178	2008	2023	health technology assessment, pharmacoeconomics, healthcare management, cost effectiveness, pharmacoepidemiology	PUBLIC HEALTH, ENVIRONMENTAL HEALTH, OCCUPATIONAL HEALTH	male
BR	84	39	1315	798	19	15	31	22	2008	2023	precision agriculture, geostatistics, remote sensing, proximal sensing, site-specific management	AGRICULTURAL ENGINEERING	male
RO	20	6	4146	2899	36	27	118	89	2006	2023	ultrastructure, tem, sem	MICROSCOPY	male
US	42	7	1848	1212	15	14	18	16	2009	2023	history of special education and disability advocacy, international special education, student persistence in higher education	SPECIAL EDUCATION	female
ES	345	90	4369	3033	38	32	109	84	2008	2023	motivation, physical education, teaching, sport psychology	SPORT SCIENCES	male
ES	262	34	3202	1631	22	13	50	27	1990	2023	protohistorical and classical archaeology - archaeological survey	ARCHAEOLOGY	male
FR	117	16	2684	1941	25	22	45	30	2009	2023	civil engineering, transportation, simulation, optimization, operations research	TRANSPORTATION, TRANSPORTATION SCIENCE, TRANSPORTATION TECHNOLOGY	male
PT	645	126	8683	4689	48	36	174	130	2000	2023	civil engineering, structural mechanics, structural engineering, steel structures, applied mechanics	CONSTRUCTION, BUILDING TECHNOLOGY	male
US	202	38	23853	10048	72	51	141	129	2002	2023	lakes, freshwater, food webs, stable isotopes, invasive species	LIMNOLOGY	male
ES	59	39	988	744	18	17	27	27	2013	2023	environmental geochemistry, estuaries/coastal pollution, ecotoxicology	MINERALOGY	female
US	412	145	7608	4676	48	37	114	102	2009	2023	healthcaredelivery, comparativeeffectiveness, patientcenteredoutcomes	EMERGENCY MEDICINE	female
	116	36	2557	1582	25	21	32	29	2005	2023	cognitive neuroscience, numerical cognition, math anxiety	SOCIAL PSYCHOLOGY	female
GB	145	48	3936	3146	29	25	52	45	2009	2023	reinforcement learning, learning, decision making, cognitive modelling	EXPERIMENTAL PSYCHOLOGY	male
US	200	138	3428	2568	30	26	53	52	2006	2023	allergic diseases, microbiome, health disparity	ALLERGY	female
EG	44	41	1302	1287	21	21	27	27	2016	2023		POLYMER SCIENCE	male
IR	481	260	12277	9363	59	52	253	223	2007	2023	drug delivery	NANOSCIENCE, NANOTECHNOLOGY	male
IR	184	76	4702	3176	36	29	92	77	2008	2023	parasitology, echinococcosis, microbiology, infectious diseases, zoonoses	PARASITOLOGY	male
GB	26	11	53	42	4	4	1	1	2013	2023	improvisation, contact improvisation, dance, training, ecology	DANCE	female
IN	140	17	2824	1312	30	19	80	39	1991	2023	soft matter physics, lb/polymer/organic sc film, x-ray reflectivity, xps, nexafs	NUCLEAR PHYSICS	male
US	55	45	1304	1301	17	17	23	23	2018	2023	textiles polymers materials, extrusion & fiber spinning, additive manufacturing & polymer nanocomposites, bionewable-sustainabil	POLYMER SCIENCE	female
GR	331	55	316	173	6	5	3	2	1996	2023	folklore, social anthropology, ethnology, cultural anthropology, church history	FOLKLORE	male
GR	1875	44	11615	4424	58	34	172	110	1991	2023	computational mechanics, structural dynamics	CIVIL ENGINEERING	male
ID	311	66	12682	6250	50	37	119	86	1998	2023	tropical forest management for multiple goods and services	FORESTRY	male
ES	112	49	1339	1007	19	18	27	24	2010	2023	energy and buildings, indoor air, hvac systems	THERMODYNAMICS	male
BE	343	108	31954	16650	68	42	205	160	2005	2023	infectious disease epidemiology	TROPICAL MEDICINE	male
US	20	19	366	361	9	9	9	9	2018	2023	infrastructure, stormwater management, environmental justice, social vulnerability to disaster, participatory action research	URBAN STUDIES	male
CA	354	79	11323	3981	46	31	161	95	2001	2023	new interfaces for musical expression, nime, music technology, sound and music computing, computer music	MUSIC	male
CA	300	52	29110	10005	88	51	236	193	1995	2023	evolutionary ecology, population dynamics, conservation biology	ECOLOGY	male
FR	417	82	77227	48589	103	71	230	205	2010	2023	cmb cosmology, compact source science, radio and sub-mm	ASTRONOMY, ASTROPHYSICS	male
CA	221	110	10918	6718	50	41	115	102	2007	2023	cognitive neuroscience, mood disorders, ptsd, neuropsychiatry, autobiographical memory	NEUROSCIENCES	female
AU	106	21	587	472	14	13	18	16	2013	2023	early childhood, mental health, cyber safety in higher education, blended learning, social-emotional behaviour	APPLIED PSYCHOLOGY	female
GB	37	12	380	339	11	9	11	9	2013	2023	exercise physiology and environmental ergonomics	ERGONOMICS	female
IT	175	22	4851	1565	35	23	61	42	1995	2023	memory	EXPERIMENTAL PSYCHOLOGY	female
	354	56	18093	12276	56	45	153	117	2007	2023	obesity and pregnancy, diabetes and pregnancy, cesarean deliveries, evidence-based obstetrics, systematic reviews	OBSTETRICS, GYNECOLOGY	female
AT	83	17	1036	344	17	8	22	8	2005	2023		DEMOGRAPHY	female
US	93	48	3120	2679	27	25	48	45	2013	2023	urban planning, social epidemiology	URBAN STUDIES	female
MX	124	9	3576	726	23	14	42	21	1996	2023	international relations, development, gender, migration, globalization/regionalism	INTERNATIONAL RELATIONS	female
ES	545	129	18922	10158	65	48	207	153	2002	2023	virtual reality, virtual rehabilitation, neuromarketing, organizational neuroscience	BIOMEDICAL ENGINEERING	male
CL	209	34	9702	4707	38	28	77	49	2000	2023	dental traumatology, child behavior management	DENTISTRY, ORAL SURGERY, ORAL MEDICINE	female
DE	110	17	3700	2151	33	25	75	51	2006	2023	wood-based biopolymers & biomaterials, adhesion, 3d printing, wood viscoelasticity	BIOMATERIALS	female
GB	115	9	4566	1613	36	23	69	38	1986	2023	archaeology of food, ancient agriculture, archaeobotany, environmental archaeology	ARCHAEOLOGY	female
	175	78	16364	8660	53	45	103	95	2003	2023	immunology, toxicology, nanotechnology	NANOSCIENCE, NANOTECHNOLOGY	female
BR	251	73	2267	1445	27	20	66	47	2006	2023	compaction of soils, waste utilization	AGRICULTURAL ENGINEERING	male
BR	292	52	9696	4566	44	28	137	83	2004	2023	child development, skill acquisition, cerebral palsy, rehabilitation, developmental disorders	REHABILITATION	female
US	301	20	15678	4247	64	33	173	95	1984	2023	human brain damage, alcoholism, korsakoff's syndrome	ANATOMY,MORPHOLOGY	male
US	325	25	43017	9918	77	37	176	98	1988	2023	group communication, organizational communication, organizational innovation, technology implementation, management information	COMMUNICATION	male
DK	84	24	1976	1492	17	15	22	18	2010	2023		PUBLIC ADMINISTRATION	male
ES	1530	289	100795	52472	150	107	758	630	2003	2023	nutrition, mediterranean diet, obesity, epidemiology	PUBLIC HEALTH, ENVIRONMENTAL HEALTH, OCCUPATIONAL HEALTH	male
US	97	24	919	527	14	10	17	11	2005	2023	philosophy of religion, science and religion, cosmology, space exploration	RELIGION	female
IE	245	210	11181	10091	56	54	163	162	2013	2023	numerical simulation, process modeling, nanomaterials, energy, membrane	ENVIRONMENTAL SCIENCES	male
DE	72	19	669	395	14	11	21	12	2010	2023	applied biblical studies, religion, gender and sexuality, religion and development	RELIGION	female
IN	10	9	130	126	5	5	4	4	2017	2023	cancer biology, drug resistance, circulating tumor cells.	INTEGRATIVE MEDICINE, COMPLEMENTARY MEDICINE	male
DE	400	74	16236	6602	71	42	205	151	1995	2023	biophysics, nanopore	BIOPHYSICS	male
GR	86	0	12626	5680	39	27	59	37	2003	2023	civil engineering, transportation planning, transportation economics	CIVIL ENGINEERING	male
EG	357	148	106901	94604	71	70	144	120	2015	2023	clinical microbiology	PATHOLOGY	male
	2803	1418	49291	41505	92	85	1113	982	2010	2023	phytochemical screening of crud drug, pharmacological activity of crud extract, pharmacognostical studies, pharmaceutical formul	PHARMACOLOGY, PHARMACY	male
AU	707	223	32835	21852	93	73	446	387	2004	2023	bioremediation, ecotoxicology, bionanotechnology, environmental microbiology, mixed contaminants	BIOTECHNOLOGY, APPLIED MICROBIOLOGY	male
TR	508	193	9453	6551	46	39	178	142	2009	2023	theory of inequalities, potential theory, special functions, fractional calculus, time-scales	ART	male
CH	769	125	25642	14685	74	61	277	190	2002	2023	earth system science, earth observation, remote sensing, imaging spectroscopy	REMOTE SENSING	male
US	178	10	11508	2832	57	29	107	55	1993	2023	special education, inclusive education, severe disabilities	SPECIAL EDUCATION	male
AT	75	13	919	551	15	12	21	13	2008	2023	medical informatics	MEDICAL INFORMATICS	male
US	166	16	26275	6042	70	36	121	75	1991	2023	phylogenetic biology	EVOLUTIONARY BIOLOGY	male
GB	119	5	11259	2716	56	30	89	59	1994	2023	insect immunity. insect physiology. insect behaviour. evolution.	ENTOMOLOGY	male
AT	111	29	1728	1250	20	17	40	26	2008	2023	demography of religion, differential fertility by religion and education, harmonisation of education data, family formation in s	DEMOGRAPHY	female
	44	12	1944	736	19	16	24	21	2004	2023	electron microscopy, genetics, molecular biology, biochemistry	MICROSCOPY	male
US	1558	299	86989	39912	114	72	622	453	1998	2023	epidemiology, pregnancy, perinatal medicince	PUBLIC HEALTH, ENVIRONMENTAL HEALTH, OCCUPATIONAL HEALTH	female
NL	108	24	8111	4630	36	30	51	47	2008	2023	radio interferometry, polarimetry, galactic ism, cosmology	FILM, RADIO, TELEVISION	male
PT	42	22	919	792	15	15	24	23	2011	2023	juvenile delinquency, crime, social marginalization, childhood adversity	APPLIED PSYCHOLOGY	male
ES	143	20	3057	1248	25	16	46	28	1991	2023	language development, preterm children	DEVELOPMENTAL PSYCHOLOGY	male
	316	31	46074	14653	106	48	250	172	1997	2023		ONCOLOGY	male
US	217	74	2915	2032	27	21	61	41	2004	2023	digital government, open government, innovation, smart cities	PUBLIC ADMINISTRATION	female
DE	127	86	6035	4793	32	30	60	55	2006	2023	immunology	RHEUMATOLOGY	male
GB	206	9	5606	2067	39	25	92	53	1998	2023	fuel reforming, biofuels, emissions, modelling	THERMODYNAMICS	male
AT	182	42	10617	5469	44	34	84	77	2005	2023	morphometrics, geometric morphometrics, theoretical biology, biological anthropology, evolutionary medicine	EVOLUTIONARY BIOLOGY	male
EG	154	48	1427	696	20	13	44	24	2001	2023	nephrology and renal transplantation	TRANSPLANTATION	male
IR	101	58	1389	1238	23	23	31	30	2012	2023	metal forming, residual stress, severe plastic deformation, fsw	MANUFACTURING ENGINEERING	male
IR	198	131	7729	6840	50	46	107	103	2010	2023	artist	ART	male
BD	55	22	733	584	12	11	14	13	2013	2023	geology, mineralogy, mineral processing, geochemistry	MINERALOGY	male
IR	298	126	40157	30740	43	33	110	95	2012	2023	medical mycology	MYCOLOGY	male
IR	52	32	652	543	14	14	22	19	2010	2023	functional tissue engineering, cell mechanics, biomechanic, mechanobiology	CELL ENGINEERING, TISSUE ENGINEERING	male
OM	41	22	723	681	13	12	14	13	2014	2023	animal genetics and genomics, animal science, bioinformatics, gene mapping	VETERINARY SCIENCES	male
MY	98	31	2204	1680	22	21	30	27	2012	2023	engineering cadcam, engineering design, machining, manufacturing	MANUFACTURING ENGINEERING	male
IR	266	111	2901	2496	28	26	90	81	2014	2023	human factors, safety, human error, environmental ergonomics, cognitive & behavioral ergonomics	ERGONOMICS	male
CN	28	6	353	226	12	8	12	5	2006	2023	theoretical condensed matter physics	QUANTUM SCIENCE, QUANTUM TECHNOLOGY	male
IR	102	84	12429	12351	19	18	24	23	2019	2023	health inequality, health policy analysis, social health	HEALTH POLICY, HEALTH SERVICES	male
PK	249	116	4637	3488	35	33	126	101	2007	2023	biodiversity, stress tolerance, postharvest, production technology, tissue culture and biotechnology of horticultural crops	HORTICULTURE	male
PK	419	164	7224	4569	40	33	118	95	2008	2023	metal-organic frameworks, fuel cell, water splitting, poms	INORGANIC CHEMISTRY, NUCLEAR CHEMISTRY	male
AU	213	98	9000	7075	58	46	138	120	2007	2023	analytical chemistry, liquid biopsy, nanotechnology, biosensors, poc or on-site devices	NANOSCIENCE, NANOTECHNOLOGY	male
PK	417	247	9057	6360	48	39	202	185	2008	2023	nanomaterials (synthesis and applications), photocatalysis (conversion of co2 into c1 compounds), water purification, supercapac	PHYSICAL CHEMISTRY	male
TR	81	33	721	483	13	13	19	15	2009	2023	exercise physiology, muscle activity, strength, nutrition	SPORT SCIENCES	male
IN	106	0	3283	933	29	17	48	20	1995	2023	phenomenology of quark-gluon plasma, non-perturbative and perturbative qcd, effective qcd models	NUCLEAR PHYSICS	male
US	680	47	18674	4640	60	31	236	104	1988	2023	optics and photonics	OPTICS	male
US	24	3	614	243	10	10	11	10	2010	2023	spectroscopy, microplastics, raman, ftir	SPECTROSCOPY	female
KZ	163	35	4839	2596	34	25	59	45	2000	2023		HUMANITIES	female
NL	52	22	782	615	16	16	22	20	2013	2023	perception, attention, multisensory, plasticity, calibration	EXPERIMENTAL PSYCHOLOGY	male
US	20	14	261	224	9	8	9	8	2016	2023	structural biology, biophysical characterization, metalloproteins, protein purification	CRYSTALLOGRAPHY	male
US	46	31	1571	1009	17	16	23	22	2009	2023	perioperative outcomes research, personalized medicine, perioperative genomics, lung protective ventilation, respiratory fluid m	CRITICAL CARE MEDICINE	male
US	45	23	3335	2475	19	18	21	20	2010	2023	biomedical informatics	MEDICAL INFORMATICS	female
	54	16	663	454	11	9	11	8	2007	2023	hearing research, audiology, psychoacoustics, hearing aids	AUDIOLOGY, SPEECH-LANGUAGE PATHOLOGY	male
DE	54	18	1853	1455	15	14	18	17	2014	2023	life cycle assessment, thermodynamics, carbon capture and utilization, energy systems	THERMODYNAMICS	male
GR	208	44	5436	2560	39	25	94	60	2001	2023		METALLURGY, METALLURGICAL ENGINEERING	male
GR	165	58	3066	1593	34	24	72	55	2000	2023	aquaculture, marine biology	MARINE BIOLOGY, FRESHWATER BIOLOGY	male
IL	107	30	3995	2605	29	26	49	42	2006	2023	religious tourism, tourism, pilgrimage, hiking, pilgrimage tourism	ENVIRONMENTAL STUDIES	female
US	22	9	509	178	3	3	3	3	1984	2023	early modern literature	CULTURAL STUDIES	male
FR	960	62	21613	5322	78	38	278	120	1984	2023	hematology	HEMATOLOGY	male
US	46	19	867	609	17	14	24	22	2009	2023		FAMILY STUDIES	female
PT	719	189	8256	3758	42	30	177	101	1999	2023	software defined radio, wireless power transmission, backscatter, electrical engineering	FILM, RADIO, TELEVISION	male
DE	66	8	5256	2414	39	30	50	44	2001	2023		DEVELOPMENTAL BIOLOGY	male
US	54	20	3324	2006	32	26	48	44	2007	2023	ecogeomorphology, morphodynamics, coastal processes, sediment transport	OCEAN ENGINEERING	male
IE	35	15	556	448	9	9	9	8	2012	2023	ethnochoreology, irish music and dance studies, arts and health, music and dance education, arts practice	DANCE	female
GB	12	6	164	137	5	5	4	4	2013	2023	crystal engineering, crystallography, diffraction, supramolecular chemistry	CRYSTALLOGRAPHY	male
IN	218	51	2703	1397	26	20	65	51	2005	2023	ocean optics and imaging, satellite oceanography	OCEAN ENGINEERING	male
GR	105	18	3274	1867	20	11	38	14	2003	2023	medical image analysis, machine learning, applied ai in dermatology	MEDICAL INFORMATICS	female
DE	88	49	7444	5693	34	29	56	52	2011	2023	structural biology, cryo-em, docking, molecular modeling, extremophiles	MICROSCOPY	male
US	1038	239	28067	10949	81	47	499	293	2001	2023	mathematical physics, atomic physics, nonlinear optics, materials science, pattern formation	MATHEMATICS	male
CA	335	15	21657	8715	61	38	171	117	1994	2023	criminology, environmental criminology, crime pattern theory, crime science	CRIMINOLOGY & PENOLOGY	female
BR	563	77	22807	10808	61	36	156	119	2006	2023	exercise physiology, heart failure, cardiac function, skeletal myopathy, aerobic exercise training	HOSPITALITY, LEISURE, SPORT, TOURISM	female
US	441	50	19536	4763	68	32	209	112	1987	2023	archaeology. polynesia. hawaii, anthropology	ANTHROPOLOGY	male
IT	525	64	24297	8298	88	51	263	189	2000	2023	biostatistics, clinical epidemiology, statistical methods in neurosciences and clinical neurology, prognostic factors...	INFECTIOUS DISEASES	male
IT	357	112	4863	2708	38	26	116	74	2002	2023	software engineering, software architecture, robotics software engineering, autonomous systems, formal verification	SOFTWARE ENGINEERING	male
DE	80	56	2542	2343	16	16	21	20	2011	2023		MEDICAL INFORMATICS	female
IT	506	166	12405	7195	56	40	237	187	1998	2023	polymers, composites	INDUSTRIAL ENGINEERING	male
AU	172	3	6806	1560	39	15	77	30	1987	2023	ecology, marine biology, environmental science, biostatistics	MARINE BIOLOGY, FRESHWATER BIOLOGY	male
ID	114	5	29528	22851	30	28	58	49	2012	2023	business law, constitutional law, legal theory	LAW	male
GB	152	28	4934	1586	40	23	86	49	1990	2023	parasitology	PARASITOLOGY	male
US	437	38	10251	2978	50	24	143	59	1987	2023	orientational order, liquid crystals, soft matter, optics, lasers	ATOMIC PHYSICS, MOLECULAR PHYSICS, CHEMICAL PHYSICS	male
SE	398	48	18346	5272	76	38	216	127	1986	2023	soft matter	PHYSICAL CHEMISTRY	male
GR	233	71	11358	5342	59	42	129	114	2002	2023	instrumental chemical analysis, chromatography, spectroscopy, medicinal & aromatic plants	FOOD SCIENCE, FOOD TECHNOLOGY	male
TH	25	20	14	10	2	2	0	0	2012	2023	traditional dance and theatre, performance, contemporary theatre, cultural studies, lakhon phanthang	DANCE	female
US	591	19	28433	3764	89	32	350	95	1984	2023	opioid receptors, glia, bivalent ligands, chemokines, metabotropic glutamate receptors	MEDICINAL CHEMISTRY	male
US	320	56	15696	6638	55	34	162	114	2000	2023	computational solid mechanics, computational design of materials, biomimetic materials, multiscale modeling of materials, fluid/	AEROSPACE ENGINEERING	male
FR	1164	154	45915	19342	108	65	361	250	1998	2023	gastroenterology	GASTROENTEROLOGY, HEPATOLOGY	male
CH	544	39	41618	26917	76	50	234	124	2003	2023	data science, machine learning, artificial intelligence, network science, computer vision	ELECTRICAL ENGINEERING, ELECTRONIC ENGINEERING	male
BE	227	63	6047	3051	44	30	126	87	2003	2023		MEDICINAL CHEMISTRY	male
US	64	9	14683	6510	40	25	57	47	2002	2023		EVOLUTIONARY BIOLOGY	female
TH	9	2	58	45	4	4	3	2	2013	2023	herbal medicine, alternative and complementary, natural product	INTEGRATIVE MEDICINE, COMPLEMENTARY MEDICINE	female
DE	431	49	11193	3981	60	30	201	113	1987	2023	materials science & engineering, thermodynamics, phase diagrams, alloys	METALLURGY, METALLURGICAL ENGINEERING	male
	24	7	1378	1092	18	18	23	22	2013	2023	green hydrogen, fuel cell, electrocatalyst development for hydrogen energy and environmental applications & electrochemical wat	ELECTROCHEMISTRY	male
US	121	8	3340	892	32	17	57	30	1991	2023	design of manufacturing cells, group scheduling, batch scheduling	MANUFACTURING ENGINEERING	male
GB	279	125	17172	14838	57	52	142	136	2012	2023	journalism, political communication, new media, misinformation, comparative research	COMMUNICATION	male
CN	471	154	8939	5249	47	35	133	98	2007	2023	human factors, human-computer interaction, cross-cultural design	INDUSTRIAL ENGINEERING	male
DE	10	5	332	259	6	6	5	4	2012	2023	genome assembly and annotation, genetic diversity in trypanosomes, high-throughput sequencing data analysis and integration	VETERINARY SCIENCES	male
US	92	25	1141	535	17	11	26	15	2004	2023	robotics, computational neuroscience and biomechanics	MANUFACTURING ENGINEERING	male
GB	62	12	487	253	12	10	17	10	2004	2023	ornithology, ecology, conservation biology	ORNITHOLOGY	male
US	366	27	51250	13635	75	45	145	84	1984	2023	subjective well-being, demography, economic history	ECONOMICS	male
NO	84	34	56098	34691	43	41	60	58	2012	2023	real-time surveillance, infectious diseases, statistics	PUBLIC HEALTH, ENVIRONMENTAL HEALTH, OCCUPATIONAL HEALTH	male
US	354	19	30257	7530	77	43	180	108	1988	2023	magnetic resonance imaging (mri)	RADIOLOGY, NUCLEAR MEDICINE, MEDICAL IMAGING	male
NL	286	54	4474	1957	34	21	87	46	1993	2023	applied probability, healthcare logistics, personalised healthcare, communications, road and railway systems	OPERATIONS RESEARCH, MANAGEMENT SCIENCE	male
GB	116	3	3450	1191	31	15	53	25	1985	2023	international development, poverty	DEVELOPMENT STUDIES	male
GB	74	4	5194	1295	25	13	37	19	1994	2023		MEDICINAL CHEMISTRY	male
	77	14	7003	4574	35	28	60	49	2001	2023	environmental chemistry	APPLIED CHEMISTRY	male
US	293	32	63552	20551	83	64	153	122	1993	2023	corporate strategy, international strategy, corporate governance, innovation, stakeholder theory	BUSINESS	male
US	258	53	27619	9258	86	54	209	164	1988	2023	gerontology, religion, mental health, social support, african americans	SOCIAL WORK	male
NO	66	2	1093	312	13	7	17	4	1987	2023		HISTORY OF SCIENCE, PHILOSOPHY OF SCIENCE	male
US	36	1	22209	5296	26	22	28	22	1988	2023		FINANCE	male
US	244	36	2289	924	25	14	66	27	1993	2023	invertebrate paleontology, paleontology, biostratigraphy, taxonomy	PALEONTOLOGY	male
DE	461	103	15522	5629	72	42	169	130	2001	2023	adhesive dentistry, clinical trials, endodontology	DENTISTRY, ORAL SURGERY, ORAL MEDICINE	male
NL	207	60	4331	2597	36	27	72	61	2005	2023		CELL ENGINEERING, TISSUE ENGINEERING	male
TH	32	24	5766	5292	20	20	23	23	2015	2023	photovoltaics, perovskite solar cells, stability, rechargeable batteries	METALLURGY, METALLURGICAL ENGINEERING	female
ES	612	89	5723	3156	40	28	104	59	2004	2023	agroforestry, climate change, biodiversity, nutrient cycling, fertilization	FORESTRY	female
US	399	67	9377	2936	51	25	193	76	1990	2023	termites	ENTOMOLOGY	male
AU	133	45	10661	4892	46	35	88	80	2002	2023	evolutionary ecology, sexual coevolution, life histories, plasticity, insects	EVOLUTIONARY BIOLOGY	male
US	341	221	6142	5449	36	32	89	78	2010	2023	bone marrow transplantation, immunotherapy, chimeric antigen receptor t cell therapy, leukemia, lymphoma	HEMATOLOGY	male
GB	103	5	528	124	13	7	18	1	2003	2023	acoustic remote sensing, wind turbine noise	ACOUSTICS	female
CN	64	47	1824	1669	20	19	33	28	2012	2023	ultrafast spectroscopy, organic solar cells, optoelectronics	SPECTROSCOPY	male
US	134	92	2929	2589	29	27	64	60	2008	2023	inorganic chemistry, x-ray crystallography	CRYSTALLOGRAPHY	female
EG	41	2	693	276	11	7	12	7	2003	2023	nuclear physics	NUCLEAR SCIENCE, NUCLEAR TECHNOLOGY	female
GH	91	34	3528	2958	29	27	48	44	2011	2023	environmental monitoring, water quality assessment, health risk assessment, pollution control...	DEVELOPMENT STUDIES	male
GB	116	19	12384	4829	38	29	59	49	1999	2023	socio-cultural psychology, social representations, community development, contextual adversity, global health	SOCIAL PSYCHOLOGY	female
CH	171	9	22152	5661	57	29	90	55	1995	2023	nutrition, child survival, global health	NUTRITION, DIETETICS	male
MY	484	175	14583	8595	65	42	205	158	1991	2023	virology, bacteriology, traditional medicine and natural products	INFECTIOUS DISEASES	male
FR	249	72	15602	8869	54	38	122	105	2001	2023	physical chemistry, kinetics, polymers, crystallization, nanostructured materials	PHYSICAL CHEMISTRY	male
GB	900	152	69929	26755	122	83	404	303	1997	2023	respiratory medicine, allergy, infectious disease, immunology	ALLERGY	male
RU	146	82	1286	1019	22	18	47	39	2012	2023	crystal chemistry	MINERALOGY	male
BR	184	13	5455	2621	27	19	43	32	2003	2023	industrial engineering, knowledge management, information science, product development, project management	INDUSTRIAL ENGINEERING	male
CH	91	21	17199	8685	35	24	49	37	2002	2023	host-pathogen interaction, immunology, microbiology, virology	BIOTECHNOLOGY, APPLIED MICROBIOLOGY	male
IR	406	164	3884	2858	32	26	128	104	2008	2023	molecular parasitology	PARASITOLOGY	male
IR	1052	132	42528	31667	67	42	425	246	2007	2023	hepatology	GENERAL MEDICINE, INTERNAL MEDICINE	male
AU	39	16	259	206	7	7	7	6	2011	2023	soil management, agronomy, summer cropping in australia	VETERINARY SCIENCES	male
US	139	15	26464	12265	61	40	93	72	1997	2023	mixed methods, qualitative, gender, body image, genetic testing	SOCIOLOGY	female
DE	604	76	11687	5701	61	39	220	147	1997	2023	structural geology, regional geology, geomaterials, geochronology, geoscience center göttingen	GEOLOGY	male
US	855	187	38204	14650	94	56	364	254	2000	2023	medical image computing, medical image analysis	RADIOLOGY, NUCLEAR MEDICINE, MEDICAL IMAGING	male
US	57	33	6306	5815	27	26	32	32	2012	2023	immunology, rheumatology	RHEUMATOLOGY	male
US	199	62	16240	7966	51	39	98	80	2003	2023	computer vision, computer graphics, computational photography, sensors, computational imaging	ROBOTICS	male
US	256	100	12561	5658	48	35	97	83	2005	2023		GERIATRICS, GERONTOLOGY	female
IN	271	77	10683	7932	44	38	120	100	2007	2023	material science, electrodeposition, nanocomposites, photocatalysis, environmental radioactivity	NUCLEAR PHYSICS	male
US	101	4	4740	1575	29	17	43	25	2002	2023	environmental sociology, social movements, environmental justice, urban sustainability	ENVIRONMENTAL STUDIES	male
US	78	57	1947	1718	19	19	27	27	2014	2023	transmission electron microscopy, tem, stem	MICROSCOPY	male
DK	538	66	13687	6277	63	42	226	162	2000	2023	veterinary parasitology	PARASITOLOGY	male
SA	50	24	744	652	13	13	15	14	2013	2023	sports nutrition - dietary supplements - doping in sports - sports drinks and energy drinks	SPORT SCIENCES	male
IN	25	5	226	175	9	7	8	4	2012	2023	inventory control	MARINE ENGINEERING	female
DE	164	66	6896	3186	47	30	95	78	2005	2023	domino reactions, organocatalysis, organic chemistry, asymmetric catalysis, medicinal chemistry	ORGANIC CHEMISTRY	female
US	211	58	11584	3953	60	34	137	104	2001	2023	polymer assemblies, responsive materials, controlled delivery, dynamic covalent polymer networks	POLYMER SCIENCE	female
IN	61	15	2770	1690	27	23	45	37	2005	2023		INTEGRATIVE MEDICINE, COMPLEMENTARY MEDICINE	male
JP	164	14	5290	1651	40	21	70	38	1995	2023	developmental biology, evolution, genomics, neurobiology	DEVELOPMENTAL BIOLOGY	male
GB	22	10	37	28	3	3	2	1	2014	2023	dance studies, visual culture, performance studies, visual art, dance and media	DANCE	female
	9	5	146	144	2	2	1	1	2020	2023	educación	FOLKLORE	female
RU	217	61	872	375	13	9	18	9	2003	2023	philosophy, anthropology, art history, religion, culture	RELIGION	female
ID	49	20	100	83	5	4	2	2	2010	2023	marine engineering	MARINE ENGINEERING	male
GB	104	79	3219	3008	33	33	66	64	2015	2023	fuel cell, catalysis, electolyzer, nanomaterials, waste water treatment	CONSTRUCTION, BUILDING TECHNOLOGY	male
CA	200	4	19454	5463	45	25	97	38	1984	2023	parthenogenesis of ra and oa, image analysis alignment and knee oa	REHABILITATION	male
US	633	273	35578	26648	87	68	277	242	2005	2023	severe sepsis, icu, networks, organizations, demography	GENERAL MEDICINE, INTERNAL MEDICINE	male
US	238	18	9952	2084	47	24	126	59	1984	2023	appled mathematics, computational mathematics	APPLIED MATHEMATICS	male
US	177	31	3465	1368	31	20	80	43	1996	2023	vertebrate paleontology, biochronology, cretaceous, paleocene, paleogene	PALEONTOLOGY	male
DK	824	71	40364	14778	111	63	341	218	1992	2023		ENVIRONMENTAL ENGINEERING	male
US	109	12	7750	2120	27	17	43	26	1992	2023	international relations, chinese foreign policy	INTERNATIONAL RELATIONS	male
DE	1049	598	15559	8320	59	38	211	159	2001	2023	oncology, immunology, angioedema, surgical reconstruction, skull base	OTORHINOLARYNGOLOGY	male
US	63	21	9336	4803	25	20	38	31	1996	2023	sem, mlm, irt	EDUCATIONAL PSYCHOLOGY	female
DK	621	132	27877	10123	91	51	277	219	1996	2023	neonatology, early exposures and later disease	PEDIATRICS	female
	588	149	13799	6400	65	37	278	202	2004	2023	genetal relativity	NURSING	male
AU	102	24	1977	851	25	15	38	20	2000	2023	physiological ecology, ecological physiology, comparative animal physiology, gastrointestinal function, digestion	VETERINARY SCIENCES	male
TR	557	264	9825	5228	49	35	195	142	2006	2023	fuzzy differential equations, fuzzy systems, soft computing	APPLIED MATHEMATICS	male
NO	38	28	414	349	12	12	16	15	2015	2023	navigation, gnss, ins, estimation, nonlinear observers	CYBERNETICS	male
NG	97	64	772	493	13	13	19	17	2007	2023	general otorhinolaryngology, head and neck surgery, rhinology	OTORHINOLARYNGOLOGY	male
IS	113	35	58884	24206	56	44	74	70	2007	2023	human genetics, molecular biology, osteoporosis, osteoarthritis, microbiome	GENETICS & HEREDITY	female
US	116	52	2291	1619	24	22	32	26	2010	2023	global agriculture, food security, land use, agricultural productivity	AGRICULTURAL ECONOMICS, AGRICULTURAL POLICY	female
IR	544	222	98347	84891	81	75	252	217	2014	2023	traumatic spinal cord injury global burden of diseases and injuries	SURGERY	male
[truncated: 19,510 more rows]
